# Supplementary material for: Design of a two-dimensional interplanar heterojunction for catalytic cancer therapy
Source: Nat Commun. 2022 May 3;13:2425. doi: 10.1038/s41467-022-30166-1 (PMC9065124; doi:10.1038/s41467-022-30166-1)
Supplement: Supplementary file 4 — Source Data [file 41467_2022_30166_MOESM4_ESM.xlsx]

## Sheet: Figure 2l
		Black line		Red line
	Position (nm)	Height (nm)	Position (nm)	Height (nm)
	0	0.68338	0	0.23251
	4.86036	0.69612	4.06466	0.21919
	9.72072	0.69944	8.12933	0.20896
	14.5811	0.68679	12.194	0.19791
	19.4414	0.68831	16.2586	0.1947
	24.3018	0.69978	20.3233	0.18309
	29.1622	0.67423	24.388	0.16985
	34.0225	0.60717	28.4526	0.19805
	38.8829	0.60576	32.5173	0.18624
	43.7433	0.53896	36.582	0.1741
	48.6036	0.47989	40.6466	0.15889
	53.464	0.3496	44.7113	0.18241
	58.3243	0.32534	48.7759	0.23652
	63.1847	0.25903	52.8406	0.47395
	68.0451	0.58893	56.9053	1.10377
	72.9054	1.22317	60.9699	1.18798
	77.7658	1.39958	65.0346	1.2087
	82.6261	2.07581	69.0993	1.21874
	87.4865	2.48158	73.1639	1.28888
	92.3469	2.96076	77.2286	1.17576
	97.2072	3.22383	81.2933	0.92062
	102.068	3.845	85.3579	0.97451
	106.928	4.24152	89.4225	1.05464
	111.788	3.90408	93.4872	1.00247
	116.649	3.76204	97.5519	0.98318
	121.509	4.79693	101.617	1.10083
	126.369	5.55519	105.681	1.21638
	131.23	4.96049	109.746	1.16982
	136.09	4.69021	113.811	0.8183
	140.95	4.12093	117.875	0.71616
	145.811	3.55607	121.94	0.60253
	150.671	2.81878	126.005	0.63789
	155.532	2.29387	130.069	0.71711
	160.392	1.85142	134.134	0.55506
	165.252	1.43083	138.199	0.41195
	170.113	0.80832	142.263	0.51281
	174.973	0.71033	146.328	0.56695
	179.833	0.68959	150.392	0.52878
	184.694	0.70474	154.457	0.66049
	189.554	0.88492	158.522	1.35351
	194.414	1.7942	162.586	2.10087
	199.275	2.27286	166.651	2.58636
	204.135	2.72104	170.716	2.68216
	208.996	2.96455	174.78	2.44532
	213.856	3.51044	178.845	2.32509
	218.716	3.80353	182.91	2.20938
	223.577	3.76458	186.974	2.30662
	228.437	3.26361	191.039	2.29057
	233.297	3.33212	195.104	2.52601
	238.158	4.86118	199.168	2.67588
	243.018	5.73019	203.233	2.85847
	247.878	5.3211	207.298	2.96771
	252.739	4.54506	211.362	2.9354
	257.599	3.34253	215.427	2.29953
	262.46	2.96346	219.492	1.79594
	267.32	2.42908	223.556	1.51584
	272.18	2.67574	227.621	1.0353
	277.041	2.89929	231.686	1.04405
	281.901	2.99136	235.75	1.19257
	286.761	3.061	239.815	1.11954
	291.622	3.06816	243.88	0.85066
	296.482	2.84646	247.944	0.81826
	301.342	2.32085	252.009	0.83331
	306.203	2.36095	256.074	1.01756
	311.063	1.89342	260.138	1.0305
	315.924	1.25401	264.203	0.98789
	320.784	0.99379	268.268	0.93444
	325.644	0.61513	272.332	1.1435
	330.505	1.07195	276.397	1.38006
	335.365	1.78329	280.462	1.67169
	340.225	2.26367	284.526	2.31265
	345.086	2.78169	288.591	2.71362
	349.946	2.8538	292.656	3.11169
	354.806	2.96495	296.72	3.57835
	359.667	2.60691	300.785	3.66555
	364.527	2.14641	304.85	3.17412
	369.387	1.38228	308.914	2.55782
	374.248	1.6561	312.979	1.34075
	379.108	1.26847	317.044	0.78577
	383.969	1.19211	321.108	0.52212
	388.829	1.10693	325.173	0.30982
	393.689	1.05008	329.238	0.2654
	398.55	1.89764	333.302	0.20657
	403.41	2.15276	337.367	0.22028
	408.27	1.94093	341.432	0.46103
	413.131	1.91417	345.496	0.94793
	417.991	1.98219	349.561	1.28148
	422.851	1.9125	353.626	1.47861
	427.712	1.90971	357.69	1.68164
	432.572	1.79348	361.755	1.92985
	437.433	1.09433	365.82	2.31846
	442.293	0.54642	369.884	3.55143
	447.153	0.57541	373.949	4.14098
	452.014	0.57459	378.014	4.38591
	456.874	0.62742	382.078	4.90793
	461.734	0.65275	386.143	5.08456
	466.595	0.67361	390.208	4.99916
	471.455	0.67261	394.272	4.86097
	476.315	0.68345	398.337	4.13816
	481.176	0.69463	402.402	4.1586
	486.036	0.71061	406.466	4.30342
	490.897	0.71163	410.531	4.03715
	495.757	0.70371	414.596	3.96501
	500.617	0.68501	418.66	3.75408
	505.478	0.68435	422.725	3.41651
			426.79	3.5162
			430.854	3.4754
			434.919	3.5057
			438.984	3.44074
			443.048	3.33624
			447.113	3.27919
			451.177	3.29048
			455.242	4.0672
			459.307	4.24114
			463.371	4.21264
			467.436	3.20049
			471.501	3.40663
			475.565	3.63643
			479.63	3.56273
			483.695	3.40419
			487.759	3.15913
			491.824	2.95133
			495.889	3.17258
			499.953	2.50575
			504.018	1.56927
			508.083	0.81564
			512.147	0.4849
			516.212	0.27765
			520.277	0.26814
			524.341	0.4615
			528.406	0.46216
			532.471	0.45926
			536.535	0.45895
			540.6	0.56106
			544.665	0.56172
			548.729	0.55607
			552.794	0.56051
			556.859	0.55604
			560.923	0.55885
			564.988	0.55486
			569.053	0.54345
			573.117	0.53752
			577.182	0.54277
			581.247	0.55167
			585.311	0.55182
			589.376	0.54955
			593.441	0.56648

## Sheet: Figure 3a
		FeOCl			FeOCl/FeOOH
	Binding energy (eV)	Intensity (a.u.)		Binding energy (eV)	Intensity (a.u.)
	1350	311913		1350	360684
	1349	310003		1349	360898
	1348	308107		1348	355992
	1347	307226		1347	350189
	1346	305432		1346	352588
	1345	304888		1345	349597
	1344	306869		1344	343471
	1343	306956		1343	349283
	1342	299421		1342	344600
	1341	301162		1341	339874
	1340	299987		1340	344057
	1339	298220		1339	338655
	1338	299941		1338	339285
	1337	301101		1337	341680
	1336	298255		1336	336617
	1335	301760		1335	335384
	1334	300425		1334	339782
	1333	295788		1333	333253
	1332	295708		1332	334510
	1331	294414		1331	332010
	1330	300144		1330	330591
	1329	300026		1329	333560
	1328	299264		1328	330669
	1327	299695		1327	329317
	1326	299179		1326	328684
	1325	301588		1325	331378
	1324	299254		1324	331212
	1323	294605		1323	331243
	1322	295074		1322	327102
	1321	297040		1321	323836
	1320	290135		1320	322629
	1319	292875		1319	324879
	1318	295321		1318	327098
	1317	296259		1317	322741
	1316	292698		1316	319241
	1315	289212		1315	320260
	1314	286415		1314	319057
	1313	283489		1313	320806
	1312	283014		1312	318227
	1311	279651		1311	316474
	1310	286647		1310	317135
	1309	286937		1309	313785
	1308	295459		1308	322665
	1307	308704		1307	320137
	1306	323959		1306	319374
	1305	342904		1305	321606
	1304	351715		1304	321983
	1303	341052		1303	321397
	1302	326367		1302	317003
	1301	308751		1301	318956
	1300	291918		1300	316535
	1299	282655		1299	313913
	1298	273167		1298	313659
	1297	267597		1297	309093
	1296	261245		1296	307602
	1295	260752		1295	308772
	1294	254802		1294	307654
	1293	254742		1293	309750
	1292	254379		1292	314148
	1291	251666		1291	309993
	1290	252570		1290	312136
	1289	258381		1289	308308
	1288	252620		1288	309535
	1287	254274		1287	310861
	1286	251366		1286	307947
	1285	252482		1285	308616
	1284	252594		1284	308323
	1283	249752		1283	308429
	1282	252028		1282	308788
	1281	253111		1281	310627
	1280	252961		1280	309707
	1279	250220		1279	309020
	1278	251538		1278	309110
	1277	255911		1277	307492
	1276	252057		1276	309986
	1275	249324		1275	306679
	1274	250081		1274	310019
	1273	250635		1273	307982
	1272	249112		1272	308888
	1271	249343		1271	309014
	1270	251098		1270	309672
	1269	252206		1269	312517
	1268	254657		1268	307921
	1267	248148		1267	308712
	1266	247273		1266	305606
	1265	251719		1265	307561
	1264	250034		1264	311250
	1263	251277		1263	312881
	1262	252253		1262	309309
	1261	251975		1261	310988
	1260	251857		1260	309326
	1259	249868		1259	313294
	1258	250019		1258	308601
	1257	251873		1257	309620
	1256	251902		1256	309699
	1255	252747		1255	310006
	1254	258451		1254	313013
	1253	255654		1253	313770
	1252	254743		1252	311637
	1251	253435		1251	309036
	1250	254312		1250	310125
	1249	257110		1249	314541
	1248	254017		1248	311952
	1247	254274		1247	311497
	1246	250747		1246	312759
	1245	256969		1245	308239
	1244	258465		1244	311438
	1243	258456		1243	313456
	1242	256717		1242	316484
	1241	257005		1241	313748
	1240	256543		1240	314653
	1239	257238		1239	313775
	1238	257848		1238	315065
	1237	258087		1237	314392
	1236	257031		1236	315735
	1235	259077		1235	316826
	1234	260491		1234	318821
	1233	256439		1233	315846
	1232	259145		1232	321390
	1231	263525		1231	318464
	1230	260027		1230	320745
	1229	259431		1229	321257
	1228	261871		1228	321622
	1227	262312		1227	320465
	1226	262153		1226	321346
	1225	259694		1225	319546
	1224	261766		1224	323047
	1223	260180		1223	321471
	1222	263412		1222	318019
	1221	263667		1221	321545
	1220	259823		1220	319472
	1219	258162		1219	318561
	1218	262422		1218	321298
	1217	261777		1217	319817
	1216	259498		1216	317185
	1215	262432		1215	318694
	1214	261285		1214	318334
	1213	262079		1213	315185
	1212	259067		1212	315744
	1211	260537		1211	315403
	1210	259958		1210	313480
	1209	256198		1209	316548
	1208	259650		1208	313720
	1207	260568		1207	312577
	1206	257928		1206	313946
	1205	259232		1205	315978
	1204	258187		1204	315938
	1203	258358		1203	317675
	1202	260036		1202	319072
	1201	264656		1201	321726
	1200	259755		1200	321157
	1199	262048		1199	317547
	1198	262192		1198	316905
	1197	265862		1197	321621
	1196	262569		1196	318557
	1195	263955		1195	319954
	1194	263965		1194	318578
	1193	261926		1193	316345
	1192	265750		1192	324183
	1191	265731		1191	321817
	1190	265611		1190	322107
	1189	268336		1189	318302
	1188	267881		1188	323426
	1187	267260		1187	323912
	1186	271162		1186	320968
	1185	268014		1185	327309
	1184	265008		1184	326693
	1183	270584		1183	323965
	1182	270284		1182	325425
	1181	266149		1181	326017
	1180	267170		1180	324910
	1179	268486		1179	330647
	1178	269411		1178	328694
	1177	270171		1177	330251
	1176	270295		1176	325710
	1175	269915		1175	327207
	1174	268947		1174	328232
	1173	267554		1173	330571
	1172	274817		1172	328612
	1171	274848		1171	328398
	1170	274876		1170	331484
	1169	274625		1169	332185
	1168	272731		1168	330348
	1167	272512		1167	329772
	1166	274468		1166	332104
	1165	271412		1165	329101
	1164	275280		1164	334283
	1163	278981		1163	333824
	1162	275522		1162	331190
	1161	274551		1161	333093
	1160	274613		1160	335697
	1159	278758		1159	336350
	1158	277330		1158	333662
	1157	277285		1157	333908
	1156	280619		1156	334355
	1155	278657		1155	335581
	1154	277491		1154	339298
	1153	277972		1153	339895
	1152	279478		1152	338532
	1151	280969		1151	333977
	1150	279178		1150	339310
	1149	278836		1149	341889
	1148	279753		1148	338173
	1147	283840		1147	342245
	1146	283652		1146	338928
	1145	283189		1145	339357
	1144	279235		1144	342485
	1143	282017		1143	344833
	1142	283415		1142	344648
	1141	285407		1141	344723
	1140	287290		1140	346273
	1139	288453		1139	346478
	1138	285318		1138	347902
	1137	284275		1137	346319
	1136	287002		1136	344674
	1135	285373		1135	345433
	1134	286107		1134	349152
	1133	288419		1133	348823
	1132	288879		1132	347564
	1131	285770		1131	349525
	1130	289352		1130	349039
	1129	287664		1129	350844
	1128	289856		1128	351691
	1127	290723		1127	348313
	1126	289821		1126	351673
	1125	290040		1125	349858
	1124	291065		1124	351403
	1123	290758		1123	350791
	1122	289491		1122	353093
	1121	290912		1121	355295
	1120	296152		1120	353216
	1119	289915		1119	354259
	1118	293780		1118	356735
	1117	294082		1117	355136
	1116	290650		1116	357032
	1115	293398		1115	355735
	1114	294631		1114	354004
	1113	294035		1113	358532
	1112	296199		1112	359269
	1111	298601		1111	355415
	1110	300178		1110	359129
	1109	299056		1109	356519
	1108	299841		1108	357000
	1107	299165		1107	359758
	1106	300291		1106	358247
	1105	299312		1105	364745
	1104	302945		1104	362578
	1103	300499		1103	361886
	1102	298749		1102	362040
	1101	299124		1101	362084
	1100	301258		1100	367465
	1099	304812		1099	365646
	1098	304796		1098	365407
	1097	302491		1097	364955
	1096	304332		1096	366210
	1095	310097		1095	368414
	1094	306982		1094	366814
	1093	308751		1093	366356
	1092	305411		1092	366196
	1091	304949		1091	368233
	1090	305503		1090	371858
	1089	307090		1089	370839
	1088	306331		1088	367670
	1087	309161		1087	371971
	1086	308832		1086	372390
	1085	310199		1085	374874
	1084	310850		1084	370294
	1083	310974		1083	372799
	1082	312920		1082	374169
	1081	311306		1081	371557
	1080	309276		1080	376325
	1079	311679		1079	373606
	1078	313088		1078	376099
	1077	314501		1077	377986
	1076	316391		1076	379750
	1075	311856		1075	376823
	1074	315875		1074	391335
	1073	318342		1073	411247
	1072	320271		1072	444842
	1071	318186		1071	442541
	1070	316784		1070	414231
	1069	318370		1069	384281
	1068	320637		1068	378488
	1067	319225		1067	374536
	1066	320552		1066	376204
	1065	317765		1065	375695
	1064	316223		1064	378895
	1063	322326		1063	378276
	1062	321095		1062	376451
	1061	322599		1061	374646
	1060	317958		1060	382522
	1059	323863		1059	378456
	1058	324223		1058	381793
	1057	324973		1057	380100
	1056	324051		1056	380056
	1055	327323		1055	383210
	1054	322580		1054	382912
	1053	325221		1053	383426
	1052	329541		1052	383998
	1051	328803		1051	385150
	1050	328068		1050	385973
	1049	331939		1049	388942
	1048	327601		1048	389351
	1047	332884		1047	389925
	1046	330796		1046	390960
	1045	331235		1045	395424
	1044	331338		1044	392969
	1043	332387		1043	392895
	1042	330168		1042	392787
	1041	332229		1041	392989
	1040	332578		1040	394423
	1039	333458		1039	391905
	1038	334313		1038	396089
	1037	336399		1037	393654
	1036	339090		1036	391028
	1035	341669		1035	389888
	1034	337265		1034	393798
	1033	338750		1033	398713
	1032	340361		1032	395053
	1031	341955		1031	393890
	1030	342539		1030	397605
	1029	340882		1029	396879
	1028	343035		1028	402277
	1027	344307		1027	399616
	1026	339714		1026	397955
	1025	345049		1025	404597
	1024	347516		1024	405535
	1023	342028		1023	403223
	1022	346919		1022	405320
	1021	345602		1021	409010
	1020	347641		1020	406744
	1019	350495		1019	411637
	1018	350889		1018	409907
	1017	351999		1017	408740
	1016	353043		1016	409922
	1015	354155		1015	415068
	1014	353532		1014	413963
	1013	354358		1013	415910
	1012	357170		1012	416300
	1011	361148		1011	418879
	1010	359382		1010	417521
	1009	359079		1009	419269
	1008	359830		1008	419817
	1007	357428		1007	421439
	1006	360222		1006	417570
	1005	361882		1005	421250
	1004	358663		1004	423573
	1003	363769		1003	424969
	1002	362983		1002	426005
	1001	364584		1001	429241
	1000	369938		1000	433644
	999	372879		999	431881
	998	368701		998	435071
	997	375852		997	442228
	996	381075		996	443999
	995	379356		995	444280
	994	374650		994	443217
	993	370283		993	434803
	992	371255		992	432806
	991	368433		991	425339
	990	363389		990	422084
	989	365693		989	424356
	988	365814		988	427724
	987	361922		987	429264
	986	361433		986	424200
	985	360885		985	425120
	984	363163		984	427093
	983	368418		983	433212
	982	369481		982	433269
	981	373660		981	438497
	980	379540		980	448492
	979	389817		979	460792
	978	395782		978	471791
	977	409518		977	489783
	976	414368		976	497748
	975	413146		975	495929
	974	402521		974	491040
	973	393812		973	484115
	972	384306		972	461650
	971	378296		971	454478
	970	373886		970	442221
	969	372937		969	432126
	968	370977		968	422868
	967	365050		967	410405
	966	365467		966	402593
	965	360945		965	399034
	964	359439		964	392691
	963	360144		963	391635
	962	358746		962	387508
	961	355318		961	389121
	960	360623		960	386785
	959	358916		959	388363
	958	355395		958	383741
	957	357238		957	382560
	956	361889		956	384883
	955	358016		955	389183
	954	359640		954	391345
	953	362624		953	389782
	952	365501		952	386241
	951	364097		951	388133
	950	363284		950	389887
	949	366071		949	396755
	948	366237		948	397863
	947	368488		947	396745
	946	369086		946	396702
	945	371800		945	395965
	944	370843		944	399607
	943	370840		943	399642
	942	376226		942	402842
	941	375451		941	405737
	940	381209		940	405730
	939	377778		939	405632
	938	376727		938	406018
	937	375912		937	406496
	936	376065		936	404370
	935	377894		935	402124
	934	373954		934	402570
	933	376132		933	403183
	932	380964		932	403514
	931	379500		931	408000
	930	378921		930	407967
	929	380797		929	409101
	928	382964		928	408836
	927	384617		927	413146
	926	389884		926	415020
	925	385467		925	411189
	924	385511		924	409046
	923	379575		923	409277
	922	374445		922	403644
	921	380819		921	398696
	920	378737		920	396206
	919	379886		919	402504
	918	380286		918	404303
	917	379361		917	406268
	916	382089		916	402742
	915	381233		915	407320
	914	382325		914	404694
	913	384750		913	405202
	912	384230		912	408736
	911	390699		911	411741
	910	393376		910	413931
	909	396144		909	415071
	908	395387		908	416073
	907	394403		907	418090
	906	398373		906	425869
	905	398109		905	424221
	904	401767		904	426028
	903	405436		903	426195
	902	403568		902	427765
	901	398879		901	427525
	900	401514		900	431258
	899	405810		899	423661
	898	403291		898	429011
	897	404610		897	429531
	896	404046		896	429778
	895	401807		895	429580
	894	403555		894	427157
	893	400954		893	422665
	892	398307		892	424649
	891	398202		891	427081
	890	387518		890	419233
	889	378876		889	413104
	888	365825		888	400238
	887	356496		887	386439
	886	346938		886	374212
	885	342852		885	372162
	884	344239		884	368100
	883	345833		883	360124
	882	339926		882	361403
	881	339550		881	359627
	880	343325		880	365058
	879	341119		879	364854
	878	338361		878	361750
	877	341300		877	361760
	876	336951		876	358010
	875	337097		875	359602
	874	335333		874	358185
	873	334307		873	355638
	872	334013		872	353519
	871	331796		871	352478
	870	337641		870	351231
	869	337914		869	350589
	868	336815		868	355407
	867	334858		867	350778
	866	336268		866	354235
	865	339088		865	356164
	864	345018		864	361166
	863	342758		863	360497
	862	341570		862	362694
	861	345720		861	358152
	860	349128		860	360851
	859	344607		859	367491
	858	347638		858	362642
	857	350270		857	364940
	856	351110		856	373321
	855	353177		855	371830
	854	354340		854	373712
	853	355272		853	377961
	852	358490		852	373486
	851	359262		851	376628
	850	362320		850	384886
	849	367493		849	388588
	848	364089		848	383940
	847	362199		847	385493
	846	356514		846	379874
	845	355097		845	378594
	844	353829		844	378155
	843	355607		843	377171
	842	352785		842	372385
	841	349427		841	372371
	840	343961		840	366862
	839	338556		839	360777
	838	329587		838	357522
	837	324102		837	351452
	836	311839		836	343014
	835	299909		835	337559
	834	289253		834	320819
	833	271941		833	305257
	832	265508		832	294850
	831	260317		831	290723
	830	260565		830	279844
	829	256558		829	276933
	828	254078		828	276753
	827	251914		827	275592
	826	252493		826	269129
	825	247839		825	268295
	824	247074		824	265868
	823	246987		823	266534
	822	245657		822	264222
	821	245875		821	262437
	820	242149		820	264030
	819	244191		819	263541
	818	245041		818	261652
	817	244243		817	258202
	816	244426		816	261765
	815	245854		815	262818
	814	246970		814	263628
	813	246047		813	262542
	812	246058		812	260984
	811	248589		811	260479
	810	251774		810	259749
	809	249471		809	264253
	808	252099		808	265213
	807	249536		807	264191
	806	250190		806	263818
	805	251073		805	264136
	804	249770		804	263515
	803	247756		803	262951
	802	251218		802	259925
	801	251454		801	261962
	800	245164		800	261804
	799	248486		799	264657
	798	250714		798	266310
	797	254371		797	266210
	796	256937		796	270292
	795	256981		795	270707
	794	261611		794	272136
	793	265009		793	275078
	792	270806		792	282947
	791	276501		791	288558
	790	280346		790	293403
	789	286795		789	300328
	788	289737		788	304810
	787	294411		787	304181
	786	296083		786	307414
	785	291354		785	308427
	784	286099		784	307033
	783	283449		783	304734
	782	277813		782	297727
	781	265042		781	296573
	780	253778		780	281286
	779	246313		779	270454
	778	241503		778	265750
	777	242346		777	258881
	776	242474		776	256175
	775	242881		775	258948
	774	241512		774	253110
	773	241137		773	251794
	772	240232		772	256140
	771	240851		771	253782
	770	237527		770	253582
	769	234149		769	253104
	768	230822		768	251026
	767	231086		767	244551
	766	230538		766	243715
	765	229548		765	240001
	764	228622		764	240933
	763	230694		763	241679
	762	231088		762	240586
	761	231562		761	242982
	760	230640		760	242836
	759	231280		759	242335
	758	232796		758	244659
	757	233095		757	242016
	756	234110		756	239325
	755	232716		755	245175
	754	233477		754	247687
	753	238616		753	249999
	752	239266		752	249551
	751	238812		751	249711
	750	240578		750	249965
	749	241824		749	250451
	748	245508		748	250993
	747	246484		747	251373
	746	252479		746	253983
	745	259994		745	258024
	744	264438		744	266838
	743	263039		743	272249
	742	257781		742	271990
	741	254630		741	267299
	740	250100		740	265100
	739	249091		739	263153
	738	252861		738	262722
	737	258456		737	265781
	736	264306		736	271155
	735	269213		735	280247
	734	277583		734	284307
	733	277368		733	288878
	732	276759		732	282105
	731	276754		731	282780
	730	286092		730	284873
	729	294473		729	298113
	728	309663		728	312337
	727	326518		727	339116
	726	334331		726	356645
	725	324187		725	357149
	724	285833		724	340797
	723	248943		723	299018
	722	240335		722	272671
	721	243675		721	269898
	720	246026		720	266961
	719	244640		719	261654
	718	238015		718	252800
	717	229621		717	243653
	716	233070		716	251049
	715	259883		715	271860
	714	302462		714	299976
	713	341016		713	341178
	712	352522		712	373231
	711	278534		711	351479
	710	166450		710	252838
	709	101792		709	152169
	708	85166		708	105182
	707	77166.5		707	91446.9
	706	74708.9		706	84625.1
	705	73795.2		705	83824.2
	704	73594.5		704	85756
	703	74146.6		703	84636.4
	702	71534.8		702	83627.9
	701	71651.4		701	83176.5
	700	70227.5		700	83962.7
	699	73346		699	82472.1
	698	73422.1		698	81542.3
	697	72103.6		697	84093.5
	696	71171.2		696	81938.7
	695	69884.6		695	82932.5
	694	71946.7		694	84883.1
	693	72252.9		693	83394.3
	692	71551.3		692	81146
	691	71967.8		691	83517.6
	690	72571.2		690	82085.5
	689	73132.6		689	83590.7
	688	73024.8		688	86553.1
	687	72293.9		687	85870.3
	686	71259.2		686	86815.7
	685	72567.8		685	85601.5
	684	74095.4		684	85206.7
	683	74870.2		683	83890.7
	682	71107		682	84449.7
	681	72881		681	85952.5
	680	71663		680	84452.6
	679	71944.5		679	85156
	678	72836.2		678	82417.7
	677	73939.6		677	83267.4
	676	72728.9		676	84127.3
	675	71923.8		675	85230.2
	674	73961.6		674	86757
	673	73761		673	84878.9
	672	72637.4		672	84707.7
	671	74201.9		671	83674.8
	670	74065.2		670	85606.5
	669	75240.1		669	84766.8
	668	73712.1		668	86702.7
	667	75690.7		667	85994.5
	666	74346.7		666	86107.8
	665	74753.1		665	86155.3
	664	72822.2		664	86302.7
	663	73020.6		663	86533.6
	662	73469.2		662	88880
	661	75448.3		661	87034.3
	660	74553.8		660	84668.4
	659	74788.6		659	86233.1
	658	75836		658	86369.1
	657	75900.2		657	86645.6
	656	75852.6		656	88572.7
	655	76355.5		655	89734
	654	73767.1		654	89396.9
	653	73291.8		653	90679.6
	652	75241.9		652	89638.8
	651	74045.5		651	89502
	650	75835.5		650	89475.7
	649	77819.7		649	88621.9
	648	77008		648	89302.3
	647	75898.4		647	89931.6
	646	74765.1		646	91807.6
	645	76181.7		645	90331.4
	644	75442		644	90653.9
	643	76798.5		643	88673.1
	642	75428		642	89504.5
	641	75815.1		641	89479.3
	640	76181.4		640	90345.6
	639	74786.2		639	91249.5
	638	76173.6		638	88074.1
	637	74423.1		637	89894.1
	636	76557		636	90228
	635	77771.6		635	90157.1
	634	76425.3		634	89619.5
	633	76618		633	92792.4
	632	77720.3		632	101318
	631	78484.5		631	110344
	630	77521.7		630	105545
	629	77491.1		629	98446.4
	628	79153		628	92880
	627	77134.3		627	92010.2
	626	77096.8		626	90436.5
	625	77880.6		625	91856.3
	624	77679.5		624	93890
	623	78960.1		623	92002.8
	622	79360.5		622	92702.3
	621	77871		621	98683.8
	620	79956.5		620	111639
	619	79813.1		619	116010
	618	79379.4		618	108254
	617	79366.8		617	97429.6
	616	79803.2		616	93449
	615	78100.2		615	93193.4
	614	78875.4		614	91294.6
	613	80229.8		613	91666.7
	612	81535.3		612	92543.7
	611	79936.7		611	91271
	610	78813.4		610	90878.9
	609	79625.4		609	93233.2
	608	79822.9		608	92177.7
	607	79414.4		607	92439
	606	82247.9		606	91173
	605	79079		605	92248.3
	604	80163.1		604	92767.4
	603	80860.2		603	92198.5
	602	80302.8		602	93107.7
	601	80375.8		601	92279.4
	600	80976.1		600	93562.7
	599	81906.2		599	93758.1
	598	83031.5		598	93706.3
	597	82192.2		597	95068.3
	596	80627.6		596	94485.4
	595	80888.2		595	94111.3
	594	80546		594	95027.4
	593	81299.8		593	95275.9
	592	81022.5		592	94756.2
	591	81810.8		591	97089.5
	590	82256.9		590	97652.3
	589	84667.8		589	97509.2
	588	84579.8		588	97611.3
	587	83061.7		587	96335.7
	586	82582.6		586	93423.8
	585	81973.5		585	96118.2
	584	81226		584	95022.8
	583	79440.1		583	95918.3
	582	82752.7		582	97125.2
	581	82582.9		581	96340.9
	580	82642.2		580	96369.3
	579	83650.3		579	95191.3
	578	83228.5		578	96060.7
	577	83377.4		577	95052.5
	576	83552.5		576	98790.4
	575	85167.2		575	97911.4
	574	84873.8		574	98079.6
	573	84777.4		573	98437
	572	83159.8		572	99510.8
	571	85956.8		571	99748.3
	570	83552.1		570	98052.3
	569	84200.8		569	99744.2
	568	84667.4		568	98311.4
	567	84113.4		567	97925.6
	566	84972.4		566	100335
	565	83763.6		565	98037.6
	564	83218.2		564	99711.9
	563	83730.1		563	99034.4
	562	84034.2		562	99448.6
	561	85628.4		561	100580
	560	88020.4		560	99577.2
	559	88063.9		559	102953
	558	89839.4		558	106933
	557	90616.8		557	110157
	556	90022.2		556	112528
	555	93175		555	112584
	554	93236.6		554	112962
	553	90749		553	108958
	552	88828.9		552	105761
	551	89513.7		551	103228
	550	88544.1		550	98072.6
	549	83448		549	93978.9
	548	83170.8		548	92120.8
	547	82883.5		547	89285.2
	546	82912.9		546	88850
	545	82178		545	87182.9
	544	79599		544	84495.1
	543	78279.8		543	83926.4
	542	75248.4		542	80202
	541	71447.8		541	77701.2
	540	68718.6		540	75980
	539	68837.1		539	77066.6
	538	71876.3		538	79098.4
	537	77044.3		537	80944.6
	536	78395.1		536	84024
	535	83369		535	93762.5
	534	96343.1		534	126428
	533	128364		533	214624
	532	215980		532	352407
	531	283327		531	434550
	530	198357		530	360688
	529	87391.8		529	188136
	528	58163.3		528	74421.9
	527	54236.3		527	43242.5
	526	52528		526	38578.7
	525	52083.5		525	38006.3
	524	51557.8		524	37706.1
	523	51370.7		523	35248.4
	522	52532.8		522	34216.6
	521	50606.1		521	33448.7
	520	51453.4		520	32000
	519	51467.5		519	33293.4
	518	50854.6		518	32489.5
	517	50533.3		517	31944
	516	50255.3		516	31603.3
	515	51344.2		515	32929.1
	514	52207.1		514	33495.7
	513	51886		513	33412.7
	512	51659.1		512	32506.8
	511	50568.6		511	32138.8
	510	52034.2		510	31668
	509	51228.3		509	32659
	508	51624.2		508	33760.3
	507	51879.1		507	34775
	506	52004.1		506	34871.4
	505	53259.5		505	35598.2
	504	52107.2		504	34756.3
	503	52724.2		503	34891.1
	502	52448.2		502	36941.7
	501	52903.9		501	38408.7
	500	52570.5		500	38674.8
	499	50385.5		499	46527.9
	498	52041.7		498	58514.7
	497	52459.7		497	64540.7
	496	51035.4		496	58707.1
	495	52015.2		495	43795.5
	494	51888.3		494	32782.4
	493	52743.6		493	29523.8
	492	51960.5		492	27364
	491	51311.4		491	27230.5
	490	51645.2		490	26250.1
	489	51397.1		489	24766.5
	488	52823.6		488	26422.3
	487	52103.5		487	26175.5
	486	53073.3		486	26220.6
	485	53616.5		485	27057.7
	484	52530.8		484	26224
	483	51854.8		483	27228.7
	482	52973.7		482	26353.2
	481	52605.8		481	26349.3
	480	51782		480	25959.6
	479	51677.9		479	26217.2
	478	52845.1		478	25289.7
	477	53649.4		477	25784.9
	476	53306.2		476	26782.2
	475	53047.5		475	26429.6
	474	53108.6		474	27378.7
	473	54232.8		473	28080.5
	472	54402.3		472	27983
	471	52862.5		471	27935.2
	470	54591.1		470	27556.3
	469	53089		469	26886.2
	468	52445.3		468	27371.8
	467	53758.5		467	25795.8
	466	55557.2		466	25568.5
	465	55291.8		465	26384.6
	464	53626.8		464	26523.6
	463	54148.4		463	26332.9
	462	54800.6		462	26269
	461	53158.8		461	27217.7
	460	53199.4		460	27535
	459	52793.6		459	26462.4
	458	54308.6		458	27022.7
	457	54919.5		457	27488.3
	456	54246		456	27320.3
	455	53283.7		455	27047.3
	454	52599.2		454	26691.6
	453	53586.7		453	26977.6
	452	53269		452	27012.8
	451	54590.1		451	27882.6
	450	55246.2		450	28428.2
	449	54191.9		449	27948.8
	448	55053.1		448	27357.2
	447	55737		447	26469.4
	446	55393.8		446	27390.5
	445	56044.5		445	27021
	444	54597.5		444	27063
	443	55446.1		443	27374.2
	442	55972.6		442	26780.9
	441	55465.9		441	27040.8
	440	54365.2		440	27343.5
	439	54665.9		439	26593.1
	438	53220.1		438	28366.4
	437	54698.2		437	28167.3
	436	54160.5		436	28392.9
	435	55706.3		435	27386
	434	56366.9		434	27921.9
	433	54905.3		433	28031.3
	432	55933.7		432	28069.5
	431	56460.9		431	26782.5
	430	56823.7		430	27496.2
	429	57233.3		429	27821.8
	428	56036.5		428	28289.6
	427	55294.6		427	27965.1
	426	56419.2		426	27508.5
	425	57187.6		425	27522.5
	424	57145.6		424	27095.9
	423	57244.6		423	28111.7
	422	55903.3		422	28172.4
	421	56054.6		421	26853.1
	420	57569.6		420	27128
	419	54800.9		419	27688.7
	418	54787.2		418	28409.2
	417	56150.6		417	28037.3
	416	58421.3		416	26985.9
	415	57731.7		415	27316.4
	414	56811.3		414	27841.9
	413	56965.3		413	27840.8
	412	55709.9		412	27896.8
	411	57636.7		411	27303.8
	410	57232.1		410	27637.2
	409	59425.3		409	29557.3
	408	58291.7		408	33990.9
	407	57273.3		407	34480
	406	58780.6		406	31801.3
	405	57408.5		405	29474.8
	404	57884.8		404	28105.7
	403	58290.8		403	26909.8
	402	58049.1		402	27923.6
	401	58899.7		401	28730.5
	400	56776.4		400	29017.8
	399	56772.8		399	28125.1
	398	58209		398	27112
	397	57230.5		397	28315
	396	57277.6		396	29294
	395	58405.9		395	27977.4
	394	57934.8		394	27509.9
	393	58672.3		393	28278.5
	392	59149.6		392	27806.2
	391	59731.9		391	27805
	390	58392.8		390	28201.1
	389	57769.8		389	27099.7
	388	60159.3		388	27061.9
	387	58958		387	28727.2
	386	58576.1		386	29350.3
	385	59555.8		385	28661
	384	59673.7		384	28294.1
	383	59210.2		383	28198.2
	382	58242		382	28584
	381	59396.3		381	27614.3
	380	60505.2		380	28873.5
	379	59791.1		379	29820.1
	378	59457.5		378	28863.1
	377	61092.8		377	28722.5
	376	60366.2		376	28415.7
	375	59803.8		375	27693.7
	374	58217.7		374	28455.2
	373	58848.5		373	28387.9
	372	59369		372	27348.3
	371	59986.1		371	28856.7
	370	59140.2		370	28481.8
	369	60253		369	29128
	368	60680.4		368	29082.4
	367	59659.7		367	29577.1
	366	60990.4		366	28125.6
	365	62180.7		365	27886.2
	364	62000.2		364	27359.2
	363	60872.9		363	27546.3
	362	59313.3		362	27481.3
	361	60634.1		361	28790.2
	360	62441		360	29395
	359	61001.5		359	28868.2
	358	62273.2		358	28676.8
	357	63575.3		357	28928.4
	356	61492		356	28219.7
	355	59728.2		355	27911.4
	354	62421.8		354	28263.2
	353	63536.4		353	29588.8
	352	62340.2		352	29492.8
	351	62092.4		351	29795.4
	350	62482		350	29714
	349	64063.7		349	28627.1
	348	63183.8		348	29043.7
	347	62893.7		347	30762.2
	346	62220.9		346	29705
	345	63281.3		345	30133
	344	63705.4		344	29828.7
	343	63358.8		343	28975.1
	342	63331.9		342	28838.1
	341	62388.3		341	28404.9
	340	63548.4		340	29534
	339	62950.1		339	30709.1
	338	63713		338	29977.3
	337	64921.5		337	29430.3
	336	64427.9		336	29272.3
	335	64006.3		335	29384.5
	334	64612.8		334	30076.2
	333	63172.4		333	30113.6
	332	63100.6		332	29636.9
	331	63262.4		331	31291.8
	330	64295.3		330	30747
	329	65752.2		329	30333.6
	328	63833		328	29413.4
	327	65187		327	29130.3
	326	66418.9		326	29786.8
	325	64317.4		325	31648.4
	324	63920.3		324	30816.5
	323	64298.4		323	30217.1
	322	66659.9		322	29173.1
	321	66852.3		321	31316.5
	320	67596		320	32000.3
	319	65702.9		319	31204.9
	318	66053.1		318	30870.8
	317	68085.9		317	30599.4
	316	66847.7		316	29905.9
	315	67877.9		315	32281.9
	314	68219		314	31281.2
	313	67072.9		313	32191.9
	312	68552.2		312	31658.9
	311	67579.2		311	30000.4
	310	68555.6		310	31146.2
	309	69985.5		309	32461.8
	308	68396.5		308	32158.4
	307	67353.6		307	31449.1
	306	67018.7		306	29889.6
	305	68539		305	31262.4
	304	69341.2		304	31742.8
	303	68638.4		303	31520.4
	302	69751.8		302	31911.6
	301	67888.2		301	31041.6
	300	71777		300	30945.3
	299	69407.1		299	30892.3
	298	69508.7		298	30935.6
	297	70921.7		297	30709.6
	296	72802.7		296	30976.5
	295	72343.7		295	30395
	294	70981.9		294	30865.2
	293	72185.2		293	30450.4
	292	73550.4		292	31239.5
	291	72854.3		291	33734
	290	75003.4		290	34923.2
	289	76628.6		289	36185.4
	288	77235		288	36862.7
	287	80282.1		287	40953.7
	286	86869.6		286	50260.3
	285	81865.8		285	58010.8
	284	72257.6		284	48440.7
	283	68090.3		283	35182.8
	282	66927.1		282	29353.6
	281	65425.7		281	30099.1
	280	65474.9		280	28399.8
	279	64757.9		279	28599.8
	278	62957.1		278	29467.8
	277	63707.1		277	29901.4
	276	65850.5		276	29686.5
	275	68017.3		275	29480.2
	274	68577.3		274	28209.1
	273	78544		273	31076.3
	272	99765.1		272	30404.8
	271	130890		271	31032.2
	270	145663		270	32855.4
	269	116383		269	33077.9
	268	84059.7		268	31793
	267	67538.4		267	31256.7
	266	61935.5		266	31046.3
	265	58118.9		265	29631.7
	264	57115.9		264	29364.2
	263	55972.4		263	29376.4
	262	56621.3		262	28396.7
	261	54060.6		261	29690
	260	56133		260	30028.3
	259	55979.2		259	30081.4
	258	55075.3		258	28233.6
	257	54842.1		257	28322.9
	256	55249.2		256	29495.6
	255	53868.8		255	30306.6
	254	53728.1		254	30109.3
	253	56097.4		253	30676.1
	252	54549.8		252	30375.3
	251	53567.2		251	29611.1
	250	53887.4		250	30355.7
	249	55730.7		249	30818.9
	248	55342.3		248	30081
	247	55388.1		247	28989
	246	55988.3		246	30515.9
	245	53773.7		245	31753.2
	244	54962.7		244	31432.3
	243	54240.9		243	29394.4
	242	55502.2		242	29352.5
	241	55320.4		241	28925.6
	240	55046.5		240	30638.7
	239	54921.1		239	31806.2
	238	55032.6		238	30278.3
	237	55118.6		237	30820.9
	236	54143.6		236	30633.4
	235	55747.2		235	31042.5
	234	55166.7		234	30305.4
	233	56559.8		233	30391.1
	232	56346.8		232	30908.8
	231	57469.7		231	31771.2
	230	58726.5		230	29498.7
	229	58657.8		229	31403.9
	228	59780.5		228	31003.3
	227	59528.4		227	30411.4
	226	60940.1		226	31670.4
	225	61168.4		225	32155
	224	61935		224	32304.8
	223	63318.7		223	31265.8
	222	63777		222	31949.8
	221	64470.9		221	31514.5
	220	63543.5		220	29529.5
	219	61278.6		219	31284.3
	218	63136.6		218	31264.6
	217	57954		217	31114.3
	216	55232		216	31304.8
	215	54200.4		215	31869
	214	51529.1		214	31207.2
	213	48936.9		213	32483.3
	212	50125.9		212	32310.9
	211	49176.3		211	30508.8
	210	48216.4		210	31973.2
	209	45491.1		209	32773.2
	208	44186.4		208	31389.1
	207	46249.2		207	31288.8
	206	46434.6		206	31171.4
	205	46410.3		205	32031
	204	47547.7		204	32482.7
	203	53354.7		203	32454.4
	202	84686.2		202	32869.9
	201	143839		201	35357.6
	200	202514		200	38011.7
	199	198487		199	38003.9
	198	106052		198	35451.4
	197	44264.5		197	33847.7
	196	35275.8		196	32059.7
	195	33269.5		195	30716.9
	194	32119.8		194	32191.7
	193	30686.5		193	31077.9
	192	30951.3		192	31803.1
	191	31651		191	32066.7
	190	31107.5		190	31733.5
	189	32093.5		189	32149.7
	188	32096.9		188	32265.3
	187	31820.5		187	33242.5
	186	30824.4		186	32354
	185	31847.4		185	33149.8
	184	31437.8		184	33529.4
	183	32285.4		183	33356.6
	182	33335.3		182	33076.8
	181	32037.3		181	32181.4
	180	31697.1		180	32911.6
	179	32169.9		179	32971.9
	178	32297.1		178	33637.9
	177	32246		177	32442.8
	176	31630.3		176	32373.2
	175	32617.2		175	33402.4
	174	30810.6		174	31712.6
	173	31464.1		173	34670
	172	32464		172	32531.7
	171	33066.4		171	33380.4
	170	32753.3		170	33825.6
	169	31993.6		169	32515.3
	168	33398		168	33654.5
	167	33291.4		167	33317.2
	166	34154.1		166	34264.4
	165	33252.1		165	33407
	164	33470		164	33722.1
	163	33929.9		163	34514
	162	32545.1		162	34688.2
	161	31809.4		161	34025.7
	160	34306.9		160	32854.5
	159	34058.2		159	33664.4
	158	33154.9		158	34611.7
	157	32648.8		157	34260
	156	33829.1		156	34388.8
	155	33680.5		155	35010.8
	154	34078.3		154	33949.4
	153	34281.5		153	33673
	152	33222.8		152	33148.7
	151	34604.3		151	34358
	150	34198.5		150	34489.9
	149	32722.5		149	35144.4
	148	33880.8		148	34582.7
	147	34568.3		147	34699.3
	146	35795.7		146	34791.6
	145	34963.8		145	35729.2
	144	34570.2		144	35190.9
	143	34922.5		143	34497.4
	142	33921.3		142	36028.7
	141	35024.5		141	36074.8
	140	35254.1		140	34180.7
	139	34098		139	35327.8
	138	33721		138	35218.2
	137	35925.1		137	35825.8
	136	35891.6		136	35430.5
	135	35199.9		135	35578
	134	35246		134	36802.2
	133	34811.5		133	36329.2
	132	35982.9		132	36112
	131	35938.9		131	36279.9
	130	34917.7		130	36680.6
	129	35572.6		129	35541.7
	128	35692.2		128	37154.3
	127	35661.1		127	38000.9
	126	36091.1		126	37214.4
	125	35954.1		125	36728.1
	124	37646.1		124	37857.6
	123	37725.3		123	37882.6
	122	37566		122	37100.4
	121	38351.7		121	38268.2
	120	37141.3		120	39379.6
	119	36560.8		119	38963.9
	118	37350.9		118	37372.3
	117	37316.9		117	36889.2
	116	38717		116	38542
	115	38097.1		115	37321.6
	114	37311.2		114	37640.4
	113	36573		113	37061.7
	112	36267.9		112	37641.5
	111	37585.7		111	36912.7
	110	38177.8		110	36854.4
	109	39359.9		109	39173.2
	108	38652.3		108	38325.2
	107	39248.5		107	37347.5
	106	38571.9		106	38758.5
	105	40742.8		105	39292.3
	104	40717.4		104	40826
	103	43096.2		103	43888.7
	102	45330.8		102	45594.3
	101	44267.9		101	45625
	100	43896.2		100	46661.8
	99	42651.1		99	43100.6
	98	42109.6		98	41200.2
	97	42953.2		97	42487.5
	96	48102.4		96	45687.6
	95	52051		95	49909
	94	46314.9		94	51503
	93	39509.9		93	45192.4
	92	36678		92	38998
	91	35512.4		91	36463
	90	34756.9		90	35176.7
	89	35101.2		89	33527.2
	88	34495.5		88	33695
	87	35045		87	32954.7
	86	33815.7		86	33385.6
	85	34169.2		85	33635.1
	84	34559.4		84	32981.3
	83	34438.1		83	34448.4
	82	36426.5		82	35279.2
	81	36013.9		81	35456.8
	80	36674.1		80	36062
	79	35362.7		79	34764.9
	78	34901.7		78	33777.3
	77	35044.9		77	33815.7
	76	34012.2		76	33821.8
	75	34067.8		75	35850.4
	74	34193.8		74	34948.2
	73	33335.7		73	33598.7
	72	32248.9		72	32126.5
	71	31164.3		71	32242
	70	30316.9		70	32917.9
	69	31303.7		69	32889.6
	68	31658.1		68	32453.2
	67	32864.8		67	33614.2
	66	32921.1		66	36398.3
	65	34014.5		65	38839.4
	64	36236		64	41073.7
	63	34944		63	39765.5
	62	34511.4		62	38240.3
	61	36792.4		61	35523.1
	60	43303.6		60	39330
	59	53066.7		59	44273.2
	58	68611.2		58	57796.8
	57	73391.5		57	73710.5
	56	54336.6		56	77331.9
	55	26895.5		55	53057.5
	54	14758.6		54	25774.9
	53	11840.7		53	14499.5
	52	10812.9		52	11789.5
	51	10673.5		51	12179.7
	50	10055.7		50	13578.8
	49	9887.4		49	13030.5
	48	10146.9		48	11232.2
	47	10631.7		47	9508.8
	46	10056.5		46	9104.2
	45	10132.8		45	8659.8
	44	10035		44	8767.3
	43	9835.6		43	8013
	42	9652.03		42	7821.8
	41	10045.8		41	8165.9
	40	10051.1		40	7974.4
	39	9881.16		39	8008.2
	38	9879.19		38	7595.4
	37	10173.4		37	7386
	36	10175.2		36	7540
	35	10000.7		35	7881.5
	34	9564.95		34	7327.4
	33	9677.61		33	8395.3
	32	9409.64		32	9275.4
	31	9812.77		31	10801.2
	30	10080.3		30	10317.1
	29	10870.7		29	10214.9
	28	11311.7		28	10452.6
	27	11038.1		27	11313.8
	26	12769.6		26	12265.6
	25	14451.6		25	13464.7
	24	16469.6		24	16642.9
	23	16491.4		23	17910.4
	22	15220.7		22	17741.5
	21	11796.7		21	14282.6
	20	9936.74		20	9481.9
	19	9960.43		19	7006.4
	18	12511.5		18	6364.2
	17	14382.4		17	6315.2
	16	11478.2		16	6564.2
	15	8857.82		15	6939.8
	14	7279.75		14	6841.2
	13	6845.19		13	7386.9
	12	7268.07		12	7101.6
	11	7268.4		11	7617.9
	10	9605.18		10	7675.4
	9	13130.2		9	9349.2
	8	16909.5		8	12147.4
	7	19646.3		7	13876.4
	6	20276.2		6	14123.5
	5	17537.7		5	12104.7
	4	12050.1		4	10017.6
	3	5504.09		3	7184.5
	2	1281.43		2	4080.2
	1	376.698		1	964
	0	97.6463		0	219.3

## Sheet: Figure 3b
		FeOCl			FeOCl/FeOOH
	2q	Intensity (a.u.)			2q	Intensity (a.u.)
	5	771			5	747
	5.0204	813			5.0204	813
	5.04081	730			5.04081	741
	5.06121	787			5.06121	730
	5.08162	735			5.08162	768
	5.10202	730			5.10202	769
	5.12242	750			5.12242	694
	5.14283	719			5.14283	749
	5.16323	755			5.16323	750
	5.18364	806			5.18364	801
	5.20404	754			5.20404	679
	5.22445	669			5.22445	655
	5.24485	728			5.24485	694
	5.26525	745			5.26525	739
	5.28566	721			5.28566	675
	5.30606	733			5.30606	714
	5.32647	722			5.32647	699
	5.34687	716			5.34687	688
	5.36727	716			5.36727	727
	5.38768	742			5.38768	753
	5.40808	695			5.40808	706
	5.42849	683			5.42849	677
	5.44889	740			5.44889	753
	5.4693	762			5.4693	737
	5.4897	703			5.4897	668
	5.5101	707			5.5101	688
	5.53051	672			5.53051	625
	5.55091	713			5.55091	693
	5.57132	732			5.57132	628
	5.59172	681			5.59172	711
	5.61212	663			5.61212	608
	5.63253	623			5.63253	567
	5.65293	680			5.65293	655
	5.67334	680			5.67334	673
	5.69374	667			5.69374	619
	5.71415	678			5.71415	577
	5.73455	658			5.73455	599
	5.75495	660			5.75495	598
	5.77536	719			5.77536	699
	5.79576	616			5.79576	532
	5.81617	659			5.81617	557
	5.83657	720			5.83657	691
	5.85697	629			5.85697	603
	5.87738	647			5.87738	576
	5.89778	656			5.89778	549
	5.91819	656			5.91819	619
	5.93859	658			5.93859	651
	5.959	646			5.959	555
	5.9794	626			5.9794	586
	5.9998	657			5.9998	593
	6.02021	662			6.02021	607
	6.04061	646			6.04061	666
	6.06102	652			6.06102	576
	6.08142	673			6.08142	588
	6.10182	649			6.10182	581
	6.12223	593			6.12223	529
	6.14263	647			6.14263	569
	6.16304	602			6.16304	527
	6.18344	640			6.18344	574
	6.20385	628			6.20385	580
	6.22425	614			6.22425	576
	6.24465	582			6.24465	535
	6.26506	616			6.26506	559
	6.28546	596			6.28546	516
	6.30587	573			6.30587	526
	6.32627	588			6.32627	568
	6.34667	619			6.34667	548
	6.36708	606			6.36708	564
	6.38748	636			6.38748	576
	6.40789	604			6.40789	585
	6.42829	581			6.42829	491
	6.4487	577			6.4487	502
	6.4691	602			6.4691	562
	6.4895	599			6.4895	486
	6.50991	599			6.50991	517
	6.53031	637			6.53031	577
	6.55072	626			6.55072	536
	6.57112	659			6.57112	613
	6.59152	575			6.59152	518
	6.61193	623			6.61193	561
	6.63233	589			6.63233	458
	6.65274	532			6.65274	462
	6.67314	570			6.67314	510
	6.69355	575			6.69355	509
	6.71395	541			6.71395	473
	6.73435	587			6.73435	542
	6.75476	591			6.75476	596
	6.77516	581			6.77516	494
	6.79557	543			6.79557	456
	6.81597	558			6.81597	441
	6.83637	569			6.83637	530
	6.85678	563			6.85678	480
	6.87718	580			6.87718	492
	6.89759	564			6.89759	445
	6.91799	548			6.91799	477
	6.9384	552			6.9384	545
	6.9588	529			6.9588	472
	6.9792	558			6.9792	426
	6.99961	574			6.99961	526
	7.02001	564			7.02001	512
	7.04042	560			7.04042	499
	7.06082	550			7.06082	500
	7.08122	549			7.08122	450
	7.10163	539			7.10163	520
	7.12203	600			7.12203	553
	7.14244	506			7.14244	467
	7.16284	544			7.16284	491
	7.18325	536			7.18325	460
	7.20365	539			7.20365	433
	7.22405	550			7.22405	475
	7.24446	544			7.24446	498
	7.26486	550			7.26486	520
	7.28527	532			7.28527	466
	7.30567	513			7.30567	434
	7.32607	513			7.32607	499
	7.34648	476			7.34648	419
	7.36688	562			7.36688	552
	7.38729	532			7.38729	453
	7.40769	527			7.40769	476
	7.4281	493			7.4281	401
	7.4485	530			7.4485	447
	7.4689	503			7.4689	475
	7.48931	527			7.48931	486
	7.50971	549			7.50971	547
	7.53012	509			7.53012	460
	7.55052	534			7.55052	467
	7.57092	503			7.57092	372
	7.59133	527			7.59133	462
	7.61173	523			7.61173	427
	7.63214	558			7.63214	517
	7.65254	545			7.65254	507
	7.67295	488			7.67295	457
	7.69335	521			7.69335	486
	7.71375	506			7.71375	440
	7.73416	467			7.73416	427
	7.75456	516			7.75456	469
	7.77497	520			7.77497	545
	7.79537	507			7.79537	458
	7.81577	510			7.81577	436
	7.83618	505			7.83618	492
	7.85658	528			7.85658	525
	7.87699	510			7.87699	506
	7.89739	499			7.89739	434
	7.9178	597			7.9178	566
	7.9382	503			7.9382	436
	7.9586	474			7.9586	497
	7.97901	510			7.97901	458
	7.99941	487			7.99941	485
	8.01982	486			8.01982	506
	8.04022	518			8.04022	509
	8.06062	479			8.06062	436
	8.08103	503			8.08103	518
	8.10143	537			8.10143	478
	8.12184	504			8.12184	469
	8.14224	486			8.14224	494
	8.16265	473			8.16265	469
	8.18305	506			8.18305	522
	8.20345	500			8.20345	467
	8.22386	505			8.22386	525
	8.24426	496			8.24426	492
	8.26467	533			8.26467	467
	8.28507	504			8.28507	535
	8.30547	505			8.30547	521
	8.32588	467			8.32588	460
	8.34628	540			8.34628	560
	8.36669	516			8.36669	514
	8.38709	508			8.38709	591
	8.4075	507			8.4075	549
	8.4279	491			8.4279	522
	8.4483	486			8.4483	498
	8.46871	490			8.46871	522
	8.48911	506			8.48911	532
	8.50952	472			8.50952	499
	8.52992	459			8.52992	508
	8.55032	461			8.55032	486
	8.57073	488			8.57073	510
	8.59113	498			8.59113	531
	8.61154	492			8.61154	459
	8.63194	473			8.63194	489
	8.65235	470			8.65235	494
	8.67275	463			8.67275	457
	8.69315	503			8.69315	542
	8.71356	492			8.71356	538
	8.73396	511			8.73396	494
	8.75437	478			8.75437	508
	8.77477	492			8.77477	533
	8.79517	469			8.79517	485
	8.81558	504			8.81558	510
	8.83598	444			8.83598	469
	8.85639	485			8.85639	533
	8.87679	527			8.87679	518
	8.8972	486			8.8972	547
	8.9176	453			8.9176	501
	8.938	471			8.938	548
	8.95841	441			8.95841	558
	8.97881	476			8.97881	558
	8.99922	511			8.99922	608
	9.01962	476			9.01962	582
	9.04002	486			9.04002	574
	9.06043	508			9.06043	655
	9.08083	494			9.08083	589
	9.10124	530			9.10124	683
	9.12164	512			9.12164	659
	9.14205	468			9.14205	619
	9.16245	508			9.16245	598
	9.18285	535			9.18285	690
	9.20326	536			9.20326	687
	9.22366	527			9.22366	672
	9.24407	509			9.24407	673
	9.26447	510			9.26447	619
	9.28487	493			9.28487	652
	9.30528	465			9.30528	594
	9.32568	478			9.32568	622
	9.34609	488			9.34609	662
	9.36649	520			9.36649	691
	9.3869	493			9.3869	636
	9.4073	487			9.4073	677
	9.4277	489			9.4277	675
	9.44811	475			9.44811	683
	9.46851	473			9.46851	627
	9.48892	472			9.48892	698
	9.50932	497			9.50932	740
	9.52972	510			9.52972	805
	9.55013	484			9.55013	700
	9.57053	468			9.57053	619
	9.59094	515			9.59094	742
	9.61134	519			9.61134	780
	9.63175	534			9.63175	742
	9.65215	488			9.65215	719
	9.67255	472			9.67255	766
	9.69296	470			9.69296	781
	9.71336	534			9.71336	776
	9.73377	542			9.73377	842
	9.75417	497			9.75417	775
	9.77457	469			9.77457	811
	9.79498	508			9.79498	806
	9.81538	540			9.81538	857
	9.83579	544			9.83579	843
	9.85619	495			9.85619	823
	9.8766	512			9.8766	884
	9.897	564			9.897	864
	9.9174	575			9.9174	916
	9.93781	512			9.93781	830
	9.95821	488			9.95821	925
	9.97862	506			9.97862	912
	9.99902	562			9.99902	989
	10.0194	565			10.0194	916
	10.0398	522			10.0398	863
	10.0602	511			10.0602	950
	10.0806	537			10.0806	1023
	10.101	534			10.101	1000
	10.1214	482			10.1214	950
	10.1418	488			10.1418	1052
	10.1623	505			10.1623	954
	10.1827	536			10.1827	1110
	10.2031	535			10.2031	1115
	10.2235	519			10.2235	1066
	10.2439	578			10.2439	1133
	10.2643	581			10.2643	1156
	10.2847	503			10.2847	1073
	10.3051	524			10.3051	1141
	10.3255	522			10.3255	1178
	10.3459	533			10.3459	1209
	10.3663	513			10.3663	1237
	10.3867	505			10.3867	1267
	10.4071	506			10.4071	1313
	10.4275	605			10.4275	1464
	10.4479	549			10.4479	1324
	10.4683	533			10.4683	1453
	10.4887	552			10.4887	1398
	10.5091	541			10.5091	1508
	10.5295	535			10.5295	1552
	10.5499	544			10.5499	1633
	10.5703	499			10.5703	1635
	10.5907	596			10.5907	1756
	10.6111	561			10.6111	1783
	10.6315	580			10.6315	1935
	10.652	556			10.652	1871
	10.6724	547			10.6724	1986
	10.6928	590			10.6928	2182
	10.7132	576			10.7132	2244
	10.7336	575			10.7336	2158
	10.754	623			10.754	2219
	10.7744	656			10.7744	2468
	10.7948	658			10.7948	2612
	10.8152	632			10.8152	2675
	10.8356	641			10.8356	2787
	10.856	663			10.856	2679
	10.8764	758			10.8764	2929
	10.8968	726			10.8968	2900
	10.9172	790			10.9172	2971
	10.9376	792			10.9376	3088
	10.958	828			10.958	3051
	10.9784	857			10.9784	3009
	10.9988	954			10.9988	2881
	11.0192	1078			11.0192	3045
	11.0396	1171			11.0396	2979
	11.06	1300			11.06	2981
	11.0804	1484			11.0804	2930
	11.1008	1643			11.1008	2881
	11.1212	1938			11.1212	3200
	11.1417	2398			11.1417	3538
	11.1621	2877			11.1621	3823
	11.1825	3530			11.1825	4435
	11.2029	4444			11.2029	5224
	11.2233	5494			11.2233	6333
	11.2437	6257			11.2437	6992
	11.2641	6920			11.2641	7697
	11.2845	7103			11.2845	7764
	11.3049	6756			11.3049	7441
	11.3253	5656			11.3253	6261
	11.3457	4078			11.3457	4589
	11.3661	2710			11.3661	3154
	11.3865	1855			11.3865	2332
	11.4069	1505			11.4069	1962
	11.4273	1229			11.4273	1663
	11.4477	1054			11.4477	1551
	11.4681	1027			11.4681	1483
	11.4885	898			11.4885	1349
	11.5089	947			11.5089	1380
	11.5293	848			11.5293	1238
	11.5497	801			11.5497	1214
	11.5701	762			11.5701	1150
	11.5905	763			11.5905	1163
	11.6109	702			11.6109	1075
	11.6314	744			11.6314	1163
	11.6518	636			11.6518	1023
	11.6722	694			11.6722	1022
	11.6926	698			11.6926	1108
	11.713	727			11.713	1113
	11.7334	634			11.7334	1011
	11.7538	721			11.7538	1084
	11.7742	691			11.7742	1107
	11.7946	648			11.7946	1037
	11.815	654			11.815	989
	11.8354	600			11.8354	892
	11.8558	616			11.8558	1012
	11.8762	578			11.8762	1019
	11.8966	612			11.8966	1049
	11.917	606			11.917	1054
	11.9374	652			11.9374	1126
	11.9578	630			11.9578	1016
	11.9782	693			11.9782	1254
	11.9986	661			11.9986	1300
	12.019	691			12.019	1617
	12.0394	690			12.0394	1648
	12.0598	698			12.0598	1702
	12.0802	662			12.0802	1556
	12.1006	617			12.1006	1358
	12.1211	590			12.1211	1111
	12.1415	557			12.1415	1060
	12.1619	605			12.1619	1004
	12.1823	587			12.1823	948
	12.2027	538			12.2027	936
	12.2231	593			12.2231	967
	12.2435	572			12.2435	927
	12.2639	546			12.2639	856
	12.2843	525			12.2843	864
	12.3047	583			12.3047	987
	12.3251	561			12.3251	911
	12.3455	539			12.3455	798
	12.3659	561			12.3659	932
	12.3863	595			12.3863	908
	12.4067	544			12.4067	904
	12.4271	576			12.4271	879
	12.4475	565			12.4475	908
	12.4679	550			12.4679	913
	12.4883	578			12.4883	957
	12.5087	535			12.5087	966
	12.5291	547			12.5291	867
	12.5495	540			12.5495	922
	12.5699	534			12.5699	916
	12.5903	587			12.5903	978
	12.6108	560			12.6108	902
	12.6312	515			12.6312	896
	12.6516	547			12.6516	953
	12.672	584			12.672	964
	12.6924	601			12.6924	1003
	12.7128	577			12.7128	948
	12.7332	559			12.7332	975
	12.7536	566			12.7536	935
	12.774	576			12.774	985
	12.7944	548			12.7944	917
	12.8148	569			12.8148	949
	12.8352	559			12.8352	1007
	12.8556	568			12.8556	891
	12.876	590			12.876	997
	12.8964	617			12.8964	952
	12.9168	607			12.9168	951
	12.9372	542			12.9372	940
	12.9576	554			12.9576	862
	12.978	577			12.978	978
	12.9984	543			12.9984	870
	13.0188	550			13.0188	925
	13.0392	583			13.0392	938
	13.0596	599			13.0596	979
	13.08	594			13.08	977
	13.1005	588			13.1005	922
	13.1209	543			13.1209	885
	13.1413	619			13.1413	1070
	13.1617	580			13.1617	944
	13.1821	608			13.1821	1004
	13.2025	535			13.2025	914
	13.2229	560			13.2229	915
	13.2433	566			13.2433	881
	13.2637	564			13.2637	950
	13.2841	576			13.2841	951
	13.3045	592			13.3045	951
	13.3249	555			13.3249	923
	13.3453	637			13.3453	1044
	13.3657	542			13.3657	938
	13.3861	550			13.3861	921
	13.4065	565			13.4065	972
	13.4269	561			13.4269	892
	13.4473	554			13.4473	905
	13.4677	582			13.4677	1031
	13.4881	569			13.4881	933
	13.5085	556			13.5085	931
	13.5289	543			13.5289	929
	13.5493	518			13.5493	930
	13.5697	536			13.5697	880
	13.5902	534			13.5902	926
	13.6106	533			13.6106	895
	13.631	569			13.631	922
	13.6514	562			13.6514	949
	13.6718	539			13.6718	961
	13.6922	549			13.6922	948
	13.7126	577			13.7126	1000
	13.733	572			13.733	1030
	13.7534	524			13.7534	896
	13.7738	599			13.7738	921
	13.7942	598			13.7942	1005
	13.8146	530			13.8146	892
	13.835	621			13.835	973
	13.8554	550			13.8554	971
	13.8758	556			13.8758	939
	13.8962	516			13.8962	886
	13.9166	551			13.9166	894
	13.937	590			13.937	945
	13.9574	539			13.9574	935
	13.9778	551			13.9778	943
	13.9982	557			13.9982	911
	14.0186	559			14.0186	909
	14.039	551			14.039	901
	14.0594	607			14.0594	986
	14.0799	548			14.0799	852
	14.1003	575			14.1003	985
	14.1207	549			14.1207	1047
	14.1411	542			14.1411	978
	14.1615	546			14.1615	1030
	14.1819	560			14.1819	912
	14.2023	549			14.2023	962
	14.2227	555			14.2227	1002
	14.2431	558			14.2431	974
	14.2635	568			14.2635	956
	14.2839	552			14.2839	967
	14.3043	510			14.3043	873
	14.3247	564			14.3247	892
	14.3451	564			14.3451	934
	14.3655	584			14.3655	990
	14.3859	568			14.3859	948
	14.4063	591			14.4063	1003
	14.4267	556			14.4267	878
	14.4471	595			14.4471	1054
	14.4675	568			14.4675	950
	14.4879	607			14.4879	1010
	14.5083	590			14.5083	939
	14.5287	578			14.5287	934
	14.5491	560			14.5491	950
	14.5696	584			14.5696	870
	14.59	566			14.59	926
	14.6104	537			14.6104	927
	14.6308	550			14.6308	921
	14.6512	563			14.6512	877
	14.6716	578			14.6716	1026
	14.692	594			14.692	1017
	14.7124	528			14.7124	854
	14.7328	529			14.7328	930
	14.7532	554			14.7532	957
	14.7736	555			14.7736	932
	14.794	580			14.794	938
	14.8144	542			14.8144	899
	14.8348	562			14.8348	920
	14.8552	539			14.8552	876
	14.8756	555			14.8756	954
	14.896	550			14.896	958
	14.9164	586			14.9164	1007
	14.9368	558			14.9368	932
	14.9572	585			14.9572	891
	14.9776	546			14.9776	925
	14.998	585			14.998	990
	15.0184	588			15.0184	932
	15.0388	532			15.0388	911
	15.0593	535			15.0593	910
	15.0797	569			15.0797	895
	15.1001	575			15.1001	963
	15.1205	555			15.1205	996
	15.1409	535			15.1409	972
	15.1613	581			15.1613	990
	15.1817	549			15.1817	835
	15.2021	564			15.2021	958
	15.2225	559			15.2225	913
	15.2429	529			15.2429	937
	15.2633	580			15.2633	1022
	15.2837	566			15.2837	888
	15.3041	570			15.3041	953
	15.3245	543			15.3245	915
	15.3449	590			15.3449	953
	15.3653	569			15.3653	981
	15.3857	543			15.3857	928
	15.4061	587			15.4061	967
	15.4265	553			15.4265	944
	15.4469	540			15.4469	959
	15.4673	602			15.4673	980
	15.4877	537			15.4877	909
	15.5081	582			15.5081	910
	15.5285	593			15.5285	1001
	15.549	569			15.549	1033
	15.5694	553			15.5694	968
	15.5898	586			15.5898	951
	15.6102	549			15.6102	985
	15.6306	587			15.6306	1050
	15.651	575			15.651	970
	15.6714	563			15.6714	978
	15.6918	520			15.6918	901
	15.7122	582			15.7122	1022
	15.7326	577			15.7326	982
	15.753	594			15.753	1026
	15.7734	598			15.7734	1010
	15.7938	566			15.7938	941
	15.8142	582			15.8142	951
	15.8346	540			15.8346	887
	15.855	613			15.855	1051
	15.8754	565			15.8754	943
	15.8958	549			15.8958	995
	15.9162	568			15.9162	1039
	15.9366	544			15.9366	908
	15.957	548			15.957	1011
	15.9774	596			15.9774	928
	15.9978	579			15.9978	1012
	16.0182	621			16.0182	1030
	16.0387	574			16.0387	981
	16.0591	584			16.0591	1025
	16.0795	566			16.0795	943
	16.0999	552			16.0999	927
	16.1203	578			16.1203	994
	16.1407	593			16.1407	995
	16.1611	628			16.1611	1072
	16.1815	555			16.1815	953
	16.2019	548			16.2019	961
	16.2223	554			16.2223	955
	16.2427	614			16.2427	1091
	16.2631	567			16.2631	927
	16.2835	569			16.2835	1037
	16.3039	538			16.3039	1000
	16.3243	581			16.3243	965
	16.3447	527			16.3447	907
	16.3651	585			16.3651	988
	16.3855	566			16.3855	1041
	16.4059	560			16.4059	1003
	16.4263	585			16.4263	994
	16.4467	520			16.4467	947
	16.4671	589			16.4671	1084
	16.4875	560			16.4875	1025
	16.5079	551			16.5079	964
	16.5284	578			16.5284	1077
	16.5488	593			16.5488	1026
	16.5692	560			16.5692	958
	16.5896	581			16.5896	969
	16.61	580			16.61	1056
	16.6304	560			16.6304	965
	16.6508	557			16.6508	1029
	16.6712	592			16.6712	979
	16.6916	578			16.6916	997
	16.712	581			16.712	1039
	16.7324	618			16.7324	1104
	16.7528	541			16.7528	1083
	16.7732	560			16.7732	994
	16.7936	598			16.7936	1095
	16.814	569			16.814	970
	16.8344	609			16.8344	1070
	16.8548	632			16.8548	1053
	16.8752	596			16.8752	1033
	16.8956	582			16.8956	1139
	16.916	590			16.916	1029
	16.9364	591			16.9364	1038
	16.9568	572			16.9568	963
	16.9772	590			16.9772	1027
	16.9976	621			16.9976	1176
	17.0181	579			17.0181	1099
	17.0385	577			17.0385	1058
	17.0589	585			17.0589	985
	17.0793	618			17.0793	1018
	17.0997	575			17.0997	1033
	17.1201	597			17.1201	1066
	17.1405	618			17.1405	1055
	17.1609	610			17.1609	1058
	17.1813	587			17.1813	942
	17.2017	571			17.2017	1136
	17.2221	573			17.2221	1058
	17.2425	591			17.2425	1046
	17.2629	586			17.2629	1094
	17.2833	572			17.2833	988
	17.3037	594			17.3037	1062
	17.3241	576			17.3241	1030
	17.3445	582			17.3445	1070
	17.3649	595			17.3649	1035
	17.3853	579			17.3853	1072
	17.4057	608			17.4057	1075
	17.4261	603			17.4261	1075
	17.4465	607			17.4465	1039
	17.4669	595			17.4669	1107
	17.4873	599			17.4873	1029
	17.5078	616			17.5078	1073
	17.5282	585			17.5282	1034
	17.5486	556			17.5486	970
	17.569	621			17.569	1072
	17.5894	622			17.5894	1045
	17.6098	598			17.6098	1027
	17.6302	562			17.6302	1010
	17.6506	587			17.6506	1060
	17.671	564			17.671	1078
	17.6914	587			17.6914	1062
	17.7118	560			17.7118	1057
	17.7322	600			17.7322	1082
	17.7526	606			17.7526	1080
	17.773	552			17.773	1095
	17.7934	605			17.7934	1063
	17.8138	578			17.8138	1017
	17.8342	608			17.8342	1129
	17.8546	574			17.8546	1084
	17.875	643			17.875	1157
	17.8954	586			17.8954	1015
	17.9158	567			17.9158	1130
	17.9362	578			17.9362	1074
	17.9566	615			17.9566	1057
	17.977	595			17.977	1093
	17.9975	622			17.9975	1115
	18.0179	618			18.0179	1137
	18.0383	637			18.0383	1165
	18.0587	591			18.0587	1109
	18.0791	610			18.0791	1029
	18.0995	581			18.0995	1104
	18.1199	626			18.1199	1125
	18.1403	598			18.1403	1095
	18.1607	602			18.1607	1087
	18.1811	586			18.1811	1099
	18.2015	589			18.2015	1122
	18.2219	604			18.2219	1132
	18.2423	535			18.2423	1001
	18.2627	622			18.2627	1097
	18.2831	614			18.2831	1068
	18.3035	613			18.3035	1214
	18.3239	580			18.3239	1088
	18.3443	562			18.3443	1082
	18.3647	626			18.3647	1195
	18.3851	613			18.3851	1080
	18.4055	603			18.4055	1120
	18.4259	583			18.4259	1018
	18.4463	587			18.4463	1127
	18.4667	584			18.4667	1068
	18.4872	574			18.4872	1003
	18.5076	601			18.5076	1144
	18.528	620			18.528	1120
	18.5484	597			18.5484	1059
	18.5688	584			18.5688	1086
	18.5892	651			18.5892	1148
	18.6096	581			18.6096	1073
	18.63	592			18.63	1043
	18.6504	609			18.6504	1120
	18.6708	625			18.6708	1151
	18.6912	595			18.6912	1074
	18.7116	553			18.7116	1089
	18.732	585			18.732	1162
	18.7524	610			18.7524	1087
	18.7728	596			18.7728	1169
	18.7932	579			18.7932	1060
	18.8136	604			18.8136	1082
	18.834	621			18.834	1140
	18.8544	596			18.8544	1077
	18.8748	617			18.8748	1231
	18.8952	628			18.8952	1204
	18.9156	598			18.9156	1142
	18.936	609			18.936	1109
	18.9564	598			18.9564	1065
	18.9769	656			18.9769	1229
	18.9973	589			18.9973	1118
	19.0177	628			19.0177	1177
	19.0381	592			19.0381	1168
	19.0585	638			19.0585	1205
	19.0789	550			19.0789	1056
	19.0993	617			19.0993	1102
	19.1197	600			19.1197	1140
	19.1401	617			19.1401	1088
	19.1605	587			19.1605	1127
	19.1809	634			19.1809	1148
	19.2013	602			19.2013	1151
	19.2217	626			19.2217	1222
	19.2421	584			19.2421	1053
	19.2625	640			19.2625	1184
	19.2829	614			19.2829	1202
	19.3033	593			19.3033	1159
	19.3237	617			19.3237	1194
	19.3441	623			19.3441	1155
	19.3645	655			19.3645	1193
	19.3849	595			19.3849	1165
	19.4053	649			19.4053	1266
	19.4257	610			19.4257	1104
	19.4461	621			19.4461	1103
	19.4666	599			19.4666	1079
	19.487	598			19.487	1118
	19.5074	621			19.5074	1235
	19.5278	577			19.5278	1060
	19.5482	608			19.5482	1201
	19.5686	606			19.5686	1144
	19.589	620			19.589	1188
	19.6094	607			19.6094	1181
	19.6298	610			19.6298	1097
	19.6502	619			19.6502	1234
	19.6706	603			19.6706	1165
	19.691	593			19.691	1070
	19.7114	612			19.7114	1203
	19.7318	682			19.7318	1304
	19.7522	585			19.7522	1104
	19.7726	579			19.7726	1207
	19.793	617			19.793	1187
	19.8134	606			19.8134	1185
	19.8338	648			19.8338	1199
	19.8542	626			19.8542	1164
	19.8746	596			19.8746	1226
	19.895	606			19.895	1090
	19.9154	678			19.9154	1258
	19.9358	558			19.9358	1038
	19.9563	634			19.9563	1224
	19.9767	668			19.9767	1235
	19.9971	645			19.9971	1270
	20.0175	615			20.0175	1153
	20.0379	618			20.0379	1194
	20.0583	620			20.0583	1194
	20.0787	658			20.0787	1270
	20.0991	639			20.0991	1260
	20.1195	633			20.1195	1177
	20.1399	629			20.1399	1209
	20.1603	621			20.1603	1166
	20.1807	669			20.1807	1206
	20.2011	616			20.2011	1140
	20.2215	595			20.2215	1161
	20.2419	573			20.2419	1143
	20.2623	668			20.2623	1231
	20.2827	668			20.2827	1235
	20.3031	606			20.3031	1125
	20.3235	614			20.3235	1183
	20.3439	619			20.3439	1185
	20.3643	601			20.3643	1185
	20.3847	563			20.3847	1119
	20.4051	650			20.4051	1279
	20.4255	607			20.4255	1166
	20.446	603			20.446	1219
	20.4664	644			20.4664	1312
	20.4868	674			20.4868	1305
	20.5072	623			20.5072	1219
	20.5276	608			20.5276	1259
	20.548	603			20.548	1263
	20.5684	641			20.5684	1262
	20.5888	609			20.5888	1252
	20.6092	594			20.6092	1162
	20.6296	589			20.6296	1249
	20.65	647			20.65	1245
	20.6704	619			20.6704	1243
	20.6908	661			20.6908	1314
	20.7112	608			20.7112	1207
	20.7316	662			20.7316	1317
	20.752	642			20.752	1283
	20.7724	644			20.7724	1298
	20.7928	641			20.7928	1222
	20.8132	655			20.8132	1298
	20.8336	642			20.8336	1279
	20.854	663			20.854	1393
	20.8744	594			20.8744	1226
	20.8948	655			20.8948	1220
	20.9152	674			20.9152	1386
	20.9357	617			20.9357	1306
	20.9561	634			20.9561	1400
	20.9765	624			20.9765	1409
	20.9969	636			20.9969	1340
	21.0173	641			21.0173	1347
	21.0377	606			21.0377	1360
	21.0581	577			21.0581	1349
	21.0785	597			21.0785	1331
	21.0989	662			21.0989	1396
	21.1193	648			21.1193	1454
	21.1397	650			21.1397	1528
	21.1601	623			21.1601	1485
	21.1805	634			21.1805	1421
	21.2009	646			21.2009	1487
	21.2213	633			21.2213	1464
	21.2417	640			21.2417	1498
	21.2621	596			21.2621	1505
	21.2825	621			21.2825	1549
	21.3029	617			21.3029	1523
	21.3233	623			21.3233	1511
	21.3437	627			21.3437	1459
	21.3641	651			21.3641	1542
	21.3845	655			21.3845	1630
	21.4049	648			21.4049	1602
	21.4254	597			21.4254	1496
	21.4458	631			21.4458	1545
	21.4662	661			21.4662	1509
	21.4866	682			21.4866	1490
	21.507	656			21.507	1373
	21.5274	589			21.5274	1367
	21.5478	612			21.5478	1353
	21.5682	658			21.5682	1408
	21.5886	625			21.5886	1432
	21.609	597			21.609	1392
	21.6294	631			21.6294	1392
	21.6498	630			21.6498	1396
	21.6702	624			21.6702	1391
	21.6906	624			21.6906	1343
	21.711	661			21.711	1412
	21.7314	658			21.7314	1373
	21.7518	665			21.7518	1397
	21.7722	620			21.7722	1332
	21.7926	614			21.7926	1286
	21.813	654			21.813	1295
	21.8334	609			21.8334	1392
	21.8538	631			21.8538	1322
	21.8742	611			21.8742	1291
	21.8946	622			21.8946	1300
	21.9151	622			21.9151	1193
	21.9355	633			21.9355	1331
	21.9559	639			21.9559	1338
	21.9763	639			21.9763	1273
	21.9967	638			21.9967	1247
	22.0171	682			22.0171	1360
	22.0375	602			22.0375	1228
	22.0579	656			22.0579	1278
	22.0783	661			22.0783	1337
	22.0987	622			22.0987	1232
	22.1191	640			22.1191	1299
	22.1395	614			22.1395	1221
	22.1599	649			22.1599	1282
	22.1803	677			22.1803	1304
	22.2007	644			22.2007	1293
	22.2211	622			22.2211	1262
	22.2415	638			22.2415	1221
	22.2619	603			22.2619	1324
	22.2823	625			22.2823	1349
	22.3027	631			22.3027	1288
	22.3231	682			22.3231	1341
	22.3435	720			22.3435	1331
	22.3639	645			22.3639	1191
	22.3843	677			22.3843	1352
	22.4048	677			22.4048	1274
	22.4252	657			22.4252	1251
	22.4456	653			22.4456	1249
	22.466	625			22.466	1299
	22.4864	643			22.4864	1213
	22.5068	678			22.5068	1304
	22.5272	614			22.5272	1241
	22.5476	628			22.5476	1221
	22.568	633			22.568	1249
	22.5884	649			22.5884	1320
	22.6088	626			22.6088	1269
	22.6292	672			22.6292	1329
	22.6496	614			22.6496	1187
	22.67	631			22.67	1277
	22.6904	622			22.6904	1268
	22.7108	627			22.7108	1255
	22.7312	673			22.7312	1266
	22.7516	659			22.7516	1222
	22.772	653			22.772	1305
	22.7924	666			22.7924	1294
	22.8128	658			22.8128	1336
	22.8332	694			22.8332	1360
	22.8536	660			22.8536	1253
	22.874	661			22.874	1249
	22.8945	652			22.8945	1301
	22.9149	661			22.9149	1226
	22.9353	666			22.9353	1288
	22.9557	674			22.9557	1224
	22.9761	710			22.9761	1305
	22.9965	670			22.9965	1328
	23.0169	634			23.0169	1291
	23.0373	633			23.0373	1270
	23.0577	642			23.0577	1279
	23.0781	693			23.0781	1314
	23.0985	676			23.0985	1302
	23.1189	662			23.1189	1289
	23.1393	645			23.1393	1265
	23.1597	646			23.1597	1259
	23.1801	684			23.1801	1280
	23.2005	698			23.2005	1306
	23.2209	640			23.2209	1255
	23.2413	668			23.2413	1295
	23.2617	654			23.2617	1270
	23.2821	670			23.2821	1220
	23.3025	628			23.3025	1238
	23.3229	673			23.3229	1298
	23.3433	690			23.3433	1274
	23.3637	675			23.3637	1300
	23.3842	672			23.3842	1309
	23.4046	706			23.4046	1345
	23.425	649			23.425	1243
	23.4454	660			23.4454	1267
	23.4658	673			23.4658	1245
	23.4862	651			23.4862	1268
	23.5066	651			23.5066	1264
	23.527	635			23.527	1231
	23.5474	654			23.5474	1368
	23.5678	645			23.5678	1307
	23.5882	663			23.5882	1327
	23.6086	660			23.6086	1307
	23.629	673			23.629	1278
	23.6494	679			23.6494	1285
	23.6698	700			23.6698	1284
	23.6902	674			23.6902	1321
	23.7106	664			23.7106	1280
	23.731	688			23.731	1368
	23.7514	662			23.7514	1302
	23.7718	705			23.7718	1302
	23.7922	647			23.7922	1256
	23.8126	709			23.8126	1306
	23.833	685			23.833	1340
	23.8534	642			23.8534	1288
	23.8739	668			23.8739	1294
	23.8943	689			23.8943	1307
	23.9147	719			23.9147	1314
	23.9351	660			23.9351	1307
	23.9555	677			23.9555	1275
	23.9759	674			23.9759	1267
	23.9963	661			23.9963	1281
	24.0167	658			24.0167	1296
	24.0371	663			24.0371	1287
	24.0575	646			24.0575	1294
	24.0779	698			24.0779	1229
	24.0983	687			24.0983	1309
	24.1187	676			24.1187	1350
	24.1391	678			24.1391	1330
	24.1595	681			24.1595	1330
	24.1799	702			24.1799	1308
	24.2003	653			24.2003	1287
	24.2207	635			24.2207	1254
	24.2411	643			24.2411	1240
	24.2615	671			24.2615	1403
	24.2819	667			24.2819	1276
	24.3023	614			24.3023	1292
	24.3227	679			24.3227	1350
	24.3431	652			24.3431	1260
	24.3636	708			24.3636	1317
	24.384	704			24.384	1324
	24.4044	702			24.4044	1293
	24.4248	651			24.4248	1287
	24.4452	645			24.4452	1257
	24.4656	714			24.4656	1324
	24.486	663			24.486	1354
	24.5064	673			24.5064	1295
	24.5268	696			24.5268	1325
	24.5472	670			24.5472	1310
	24.5676	658			24.5676	1345
	24.588	676			24.588	1263
	24.6084	709			24.6084	1272
	24.6288	653			24.6288	1347
	24.6492	721			24.6492	1310
	24.6696	640			24.6696	1269
	24.69	675			24.69	1319
	24.7104	687			24.7104	1287
	24.7308	728			24.7308	1405
	24.7512	673			24.7512	1290
	24.7716	617			24.7716	1252
	24.792	649			24.792	1269
	24.8124	688			24.8124	1349
	24.8328	663			24.8328	1319
	24.8533	663			24.8533	1289
	24.8737	700			24.8737	1346
	24.8941	720			24.8941	1396
	24.9145	699			24.9145	1284
	24.9349	698			24.9349	1346
	24.9553	668			24.9553	1320
	24.9757	678			24.9757	1358
	24.9961	710			24.9961	1382
	25.0165	731			25.0165	1351
	25.0369	731			25.0369	1432
	25.0573	677			25.0573	1395
	25.0777	689			25.0777	1332
	25.0981	678			25.0981	1277
	25.1185	663			25.1185	1291
	25.1389	697			25.1389	1367
	25.1593	678			25.1593	1349
	25.1797	707			25.1797	1358
	25.2001	711			25.2001	1342
	25.2205	701			25.2205	1402
	25.2409	686			25.2409	1391
	25.2613	728			25.2613	1323
	25.2817	691			25.2817	1319
	25.3021	777			25.3021	1333
	25.3225	673			25.3225	1221
	25.343	695			25.343	1276
	25.3634	753			25.3634	1337
	25.3838	754			25.3838	1376
	25.4042	693			25.4042	1361
	25.4246	715			25.4246	1301
	25.445	708			25.445	1322
	25.4654	688			25.4654	1250
	25.4858	672			25.4858	1287
	25.5062	742			25.5062	1316
	25.5266	766			25.5266	1391
	25.547	691			25.547	1292
	25.5674	707			25.5674	1245
	25.5878	723			25.5878	1306
	25.6082	787			25.6082	1428
	25.6286	711			25.6286	1334
	25.649	731			25.649	1331
	25.6694	712			25.6694	1321
	25.6898	737			25.6898	1309
	25.7102	735			25.7102	1440
	25.7306	700			25.7306	1284
	25.751	708			25.751	1284
	25.7714	692			25.7714	1375
	25.7918	689			25.7918	1389
	25.8122	782			25.8122	1356
	25.8327	782			25.8327	1366
	25.8531	799			25.8531	1385
	25.8735	755			25.8735	1416
	25.8939	817			25.8939	1432
	25.9143	777			25.9143	1381
	25.9347	800			25.9347	1459
	25.9551	785			25.9551	1472
	25.9755	841			25.9755	1415
	25.9959	839			25.9959	1477
	26.0163	819			26.0163	1507
	26.0367	942			26.0367	1595
	26.0571	972			26.0571	1610
	26.0775	1022			26.0775	1719
	26.0979	1117			26.0979	1764
	26.1183	1291			26.1183	1867
	26.1387	1391			26.1387	2049
	26.1591	1604			26.1591	2235
	26.1795	1903			26.1795	2495
	26.1999	2321			26.1999	3058
	26.2203	2706			26.2203	3311
	26.2407	2689			26.2407	3371
	26.2611	2717			26.2611	3282
	26.2815	2412			26.2815	3034
	26.3019	2059			26.3019	2773
	26.3224	1794			26.3224	2439
	26.3428	1402			26.3428	2076
	26.3632	1280			26.3632	1947
	26.3836	1076			26.3836	1809
	26.404	992			26.404	1614
	26.4244	873			26.4244	1467
	26.4448	843			26.4448	1528
	26.4652	794			26.4652	1484
	26.4856	840			26.4856	1499
	26.506	735			26.506	1412
	26.5264	786			26.5264	1509
	26.5468	775			26.5468	1515
	26.5672	776			26.5672	1383
	26.5876	776			26.5876	1461
	26.608	756			26.608	1447
	26.6284	782			26.6284	1507
	26.6488	718			26.6488	1363
	26.6692	736			26.6692	1415
	26.6896	725			26.6896	1436
	26.71	754			26.71	1446
	26.7304	718			26.7304	1431
	26.7508	703			26.7508	1233
	26.7712	707			26.7712	1412
	26.7916	707			26.7916	1428
	26.8121	781			26.8121	1454
	26.8325	692			26.8325	1327
	26.8529	721			26.8529	1387
	26.8733	682			26.8733	1391
	26.8937	748			26.8937	1414
	26.9141	751			26.9141	1461
	26.9345	771			26.9345	1473
	26.9549	734			26.9549	1481
	26.9753	678			26.9753	1371
	26.9957	741			26.9957	1442
	27.0161	743			27.0161	1381
	27.0365	731			27.0365	1416
	27.0569	754			27.0569	1484
	27.0773	729			27.0773	1379
	27.0977	767			27.0977	1489
	27.1181	717			27.1181	1423
	27.1385	734			27.1385	1417
	27.1589	719			27.1589	1364
	27.1793	713			27.1793	1442
	27.1997	718			27.1997	1390
	27.2201	741			27.2201	1407
	27.2405	726			27.2405	1419
	27.2609	747			27.2609	1415
	27.2813	728			27.2813	1397
	27.3018	754			27.3018	1447
	27.3222	779			27.3222	1491
	27.3426	734			27.3426	1448
	27.363	721			27.363	1518
	27.3834	691			27.3834	1471
	27.4038	714			27.4038	1481
	27.4242	737			27.4242	1455
	27.4446	743			27.4446	1485
	27.465	808			27.465	1541
	27.4854	750			27.4854	1411
	27.5058	754			27.5058	1460
	27.5262	717			27.5262	1339
	27.5466	743			27.5466	1434
	27.567	722			27.567	1397
	27.5874	726			27.5874	1431
	27.6078	678			27.6078	1396
	27.6282	715			27.6282	1472
	27.6486	753			27.6486	1497
	27.669	775			27.669	1449
	27.6894	714			27.6894	1422
	27.7098	767			27.7098	1492
	27.7302	713			27.7302	1535
	27.7506	715			27.7506	1482
	27.771	739			27.771	1506
	27.7915	763			27.7915	1482
	27.8119	764			27.8119	1472
	27.8323	742			27.8323	1455
	27.8527	722			27.8527	1477
	27.8731	682			27.8731	1444
	27.8935	763			27.8935	1504
	27.9139	696			27.9139	1459
	27.9343	754			27.9343	1429
	27.9547	764			27.9547	1648
	27.9751	733			27.9751	1577
	27.9955	743			27.9955	1578
	28.0159	778			28.0159	1640
	28.0363	747			28.0363	1562
	28.0567	727			28.0567	1587
	28.0771	762			28.0771	1687
	28.0975	781			28.0975	1643
	28.1179	742			28.1179	1614
	28.1383	687			28.1383	1604
	28.1587	724			28.1587	1681
	28.1791	800			28.1791	1675
	28.1995	765			28.1995	1735
	28.2199	764			28.2199	1707
	28.2403	737			28.2403	1611
	28.2607	754			28.2607	1747
	28.2812	712			28.2812	1668
	28.3016	735			28.3016	1672
	28.322	725			28.322	1679
	28.3424	734			28.3424	1764
	28.3628	759			28.3628	1701
	28.3832	699			28.3832	1774
	28.4036	724			28.4036	1687
	28.424	730			28.424	1752
	28.4444	741			28.4444	1742
	28.4648	761			28.4648	1832
	28.4852	727			28.4852	1730
	28.5056	741			28.5056	1632
	28.526	749			28.526	1667
	28.5464	702			28.5464	1573
	28.5668	726			28.5668	1583
	28.5872	770			28.5872	1755
	28.6076	728			28.6076	1599
	28.628	770			28.628	1568
	28.6484	745			28.6484	1521
	28.6688	771			28.6688	1561
	28.6892	757			28.6892	1562
	28.7096	701			28.7096	1511
	28.73	756			28.73	1528
	28.7504	725			28.7504	1412
	28.7709	733			28.7709	1494
	28.7913	799			28.7913	1499
	28.8117	742			28.8117	1436
	28.8321	744			28.8321	1526
	28.8525	748			28.8525	1464
	28.8729	735			28.8729	1391
	28.8933	739			28.8933	1398
	28.9137	755			28.9137	1445
	28.9341	704			28.9341	1413
	28.9545	768			28.9545	1415
	28.9749	757			28.9749	1474
	28.9953	772			28.9953	1477
	29.0157	786			29.0157	1426
	29.0361	760			29.0361	1462
	29.0565	749			29.0565	1453
	29.0769	709			29.0769	1405
	29.0973	699			29.0973	1445
	29.1177	715			29.1177	1432
	29.1381	725			29.1381	1382
	29.1585	772			29.1585	1332
	29.1789	739			29.1789	1375
	29.1993	757			29.1993	1450
	29.2197	782			29.2197	1448
	29.2401	740			29.2401	1434
	29.2606	803			29.2606	1534
	29.281	714			29.281	1505
	29.3014	753			29.3014	1371
	29.3218	800			29.3218	1495
	29.3422	725			29.3422	1450
	29.3626	795			29.3626	1507
	29.383	755			29.383	1447
	29.4034	774			29.4034	1419
	29.4238	771			29.4238	1428
	29.4442	751			29.4442	1366
	29.4646	723			29.4646	1369
	29.485	826			29.485	1443
	29.5054	813			29.5054	1381
	29.5258	771			29.5258	1352
	29.5462	765			29.5462	1363
	29.5666	740			29.5666	1465
	29.587	761			29.587	1345
	29.6074	748			29.6074	1402
	29.6278	748			29.6278	1370
	29.6482	807			29.6482	1480
	29.6686	787			29.6686	1434
	29.689	757			29.689	1339
	29.7094	772			29.7094	1444
	29.7298	737			29.7298	1382
	29.7503	754			29.7503	1364
	29.7707	729			29.7707	1362
	29.7911	768			29.7911	1418
	29.8115	780			29.8115	1449
	29.8319	758			29.8319	1451
	29.8523	747			29.8523	1435
	29.8727	757			29.8727	1325
	29.8931	763			29.8931	1450
	29.9135	774			29.9135	1375
	29.9339	800			29.9339	1398
	29.9543	720			29.9543	1361
	29.9747	749			29.9747	1298
	29.9951	821			29.9951	1495
	30.0155	748			30.0155	1353
	30.0359	782			30.0359	1444
	30.0563	797			30.0563	1441
	30.0767	747			30.0767	1319
	30.0971	736			30.0971	1373
	30.1175	784			30.1175	1434
	30.1379	741			30.1379	1365
	30.1583	742			30.1583	1354
	30.1787	725			30.1787	1375
	30.1991	756			30.1991	1325
	30.2195	820			30.2195	1478
	30.24	782			30.24	1449
	30.2604	749			30.2604	1417
	30.2808	739			30.2808	1351
	30.3012	825			30.3012	1529
	30.3216	720			30.3216	1424
	30.342	761			30.342	1400
	30.3624	765			30.3624	1416
	30.3828	757			30.3828	1330
	30.4032	774			30.4032	1374
	30.4236	752			30.4236	1429
	30.444	729			30.444	1370
	30.4644	724			30.4644	1432
	30.4848	715			30.4848	1330
	30.5052	778			30.5052	1486
	30.5256	795			30.5256	1378
	30.546	801			30.546	1411
	30.5664	761			30.5664	1393
	30.5868	774			30.5868	1351
	30.6072	773			30.6072	1453
	30.6276	658			30.6276	1359
	30.648	729			30.648	1365
	30.6684	738			30.6684	1325
	30.6888	752			30.6888	1411
	30.7092	759			30.7092	1428
	30.7297	785			30.7297	1414
	30.7501	739			30.7501	1353
	30.7705	756			30.7705	1429
	30.7909	769			30.7909	1336
	30.8113	768			30.8113	1343
	30.8317	813			30.8317	1409
	30.8521	768			30.8521	1461
	30.8725	795			30.8725	1451
	30.8929	787			30.8929	1445
	30.9133	794			30.9133	1457
	30.9337	745			30.9337	1409
	30.9541	767			30.9541	1417
	30.9745	790			30.9745	1377
	30.9949	770			30.9949	1458
	31.0153	804			31.0153	1442
	31.0357	733			31.0357	1317
	31.0561	737			31.0561	1284
	31.0765	776			31.0765	1399
	31.0969	757			31.0969	1374
	31.1173	727			31.1173	1401
	31.1377	758			31.1377	1372
	31.1581	752			31.1581	1363
	31.1785	768			31.1785	1406
	31.1989	805			31.1989	1472
	31.2194	725			31.2194	1288
	31.2398	780			31.2398	1537
	31.2602	771			31.2602	1431
	31.2806	812			31.2806	1484
	31.301	766			31.301	1382
	31.3214	789			31.3214	1352
	31.3418	774			31.3418	1430
	31.3622	792			31.3622	1410
	31.3826	831			31.3826	1463
	31.403	736			31.403	1410
	31.4234	732			31.4234	1313
	31.4438	765			31.4438	1390
	31.4642	761			31.4642	1417
	31.4846	724			31.4846	1308
	31.505	749			31.505	1402
	31.5254	782			31.5254	1466
	31.5458	802			31.5458	1452
	31.5662	813			31.5662	1447
	31.5866	724			31.5866	1333
	31.607	776			31.607	1385
	31.6274	736			31.6274	1366
	31.6478	759			31.6478	1420
	31.6682	728			31.6682	1363
	31.6886	770			31.6886	1358
	31.7091	776			31.7091	1354
	31.7295	814			31.7295	1432
	31.7499	745			31.7499	1344
	31.7703	807			31.7703	1442
	31.7907	804			31.7907	1465
	31.8111	781			31.8111	1412
	31.8315	761			31.8315	1349
	31.8519	758			31.8519	1441
	31.8723	765			31.8723	1367
	31.8927	817			31.8927	1435
	31.9131	760			31.9131	1456
	31.9335	746			31.9335	1415
	31.9539	764			31.9539	1455
	31.9743	809			31.9743	1406
	31.9947	786			31.9947	1443
	32.0151	785			32.0151	1352
	32.0355	804			32.0355	1437
	32.0559	776			32.0559	1373
	32.0763	779			32.0763	1432
	32.0967	750			32.0967	1457
	32.1171	750			32.1171	1454
	32.1375	773			32.1375	1439
	32.1579	785			32.1579	1450
	32.1783	771			32.1783	1372
	32.1988	764			32.1988	1454
	32.2192	753			32.2192	1426
	32.2396	748			32.2396	1387
	32.26	801			32.26	1384
	32.2804	830			32.2804	1519
	32.3008	766			32.3008	1465
	32.3212	749			32.3212	1444
	32.3416	760			32.3416	1377
	32.362	800			32.362	1393
	32.3824	810			32.3824	1431
	32.4028	788			32.4028	1396
	32.4232	790			32.4232	1415
	32.4436	783			32.4436	1435
	32.464	805			32.464	1444
	32.4844	792			32.4844	1479
	32.5048	807			32.5048	1455
	32.5252	824			32.5252	1461
	32.5456	788			32.5456	1451
	32.566	803			32.566	1455
	32.5864	781			32.5864	1458
	32.6068	756			32.6068	1391
	32.6272	776			32.6272	1445
	32.6476	812			32.6476	1448
	32.668	802			32.668	1390
	32.6885	749			32.6885	1400
	32.7089	735			32.7089	1350
	32.7293	831			32.7293	1501
	32.7497	777			32.7497	1442
	32.7701	815			32.7701	1493
	32.7905	803			32.7905	1556
	32.8109	836			32.8109	1494
	32.8313	816			32.8313	1412
	32.8517	882			32.8517	1548
	32.8721	824			32.8721	1513
	32.8925	893			32.8925	1550
	32.9129	893			32.9129	1574
	32.9333	887			32.9333	1556
	32.9537	863			32.9537	1572
	32.9741	825			32.9741	1511
	32.9945	786			32.9945	1535
	33.0149	805			33.0149	1492
	33.0353	775			33.0353	1382
	33.0557	807			33.0557	1538
	33.0761	774			33.0761	1510
	33.0965	829			33.0965	1521
	33.1169	782			33.1169	1491
	33.1373	773			33.1373	1511
	33.1577	838			33.1577	1597
	33.1782	831			33.1782	1577
	33.1986	803			33.1986	1548
	33.219	821			33.219	1557
	33.2394	775			33.2394	1518
	33.2598	790			33.2598	1572
	33.2802	808			33.2802	1508
	33.3006	787			33.3006	1570
	33.321	771			33.321	1536
	33.3414	858			33.3414	1655
	33.3618	792			33.3618	1498
	33.3822	821			33.3822	1552
	33.4026	797			33.4026	1557
	33.423	752			33.423	1555
	33.4434	791			33.4434	1541
	33.4638	758			33.4638	1557
	33.4842	768			33.4842	1481
	33.5046	821			33.5046	1544
	33.525	786			33.525	1428
	33.5454	788			33.5454	1511
	33.5658	775			33.5658	1496
	33.5862	780			33.5862	1497
	33.6066	779			33.6066	1462
	33.627	812			33.627	1528
	33.6474	751			33.6474	1411
	33.6679	753			33.6679	1427
	33.6883	787			33.6883	1420
	33.7087	785			33.7087	1417
	33.7291	764			33.7291	1465
	33.7495	817			33.7495	1466
	33.7699	778			33.7699	1338
	33.7903	789			33.7903	1451
	33.8107	803			33.8107	1557
	33.8311	846			33.8311	1605
	33.8515	782			33.8515	1393
	33.8719	754			33.8719	1379
	33.8923	810			33.8923	1435
	33.9127	829			33.9127	1492
	33.9331	821			33.9331	1532
	33.9535	769			33.9535	1424
	33.9739	764			33.9739	1457
	33.9943	810			33.9943	1430
	34.0147	843			34.0147	1551
	34.0351	836			34.0351	1582
	34.0555	859			34.0555	1554
	34.0759	904			34.0759	1504
	34.0963	854			34.0963	1455
	34.1167	874			34.1167	1522
	34.1371	919			34.1371	1568
	34.1576	854			34.1576	1480
	34.178	829			34.178	1525
	34.1984	843			34.1984	1472
	34.2188	872			34.2188	1519
	34.2392	827			34.2392	1393
	34.2596	784			34.2596	1385
	34.28	788			34.28	1471
	34.3004	807			34.3004	1459
	34.3208	782			34.3208	1421
	34.3412	795			34.3412	1375
	34.3616	822			34.3616	1466
	34.382	837			34.382	1443
	34.4024	777			34.4024	1374
	34.4228	801			34.4228	1488
	34.4432	740			34.4432	1343
	34.4636	826			34.4636	1484
	34.484	826			34.484	1440
	34.5044	800			34.5044	1491
	34.5248	766			34.5248	1498
	34.5452	781			34.5452	1400
	34.5656	802			34.5656	1442
	34.586	786			34.586	1461
	34.6064	759			34.6064	1395
	34.6268	770			34.6268	1471
	34.6473	797			34.6473	1479
	34.6677	777			34.6677	1424
	34.6881	775			34.6881	1407
	34.7085	788			34.7085	1402
	34.7289	798			34.7289	1461
	34.7493	826			34.7493	1556
	34.7697	756			34.7697	1431
	34.7901	765			34.7901	1492
	34.8105	812			34.8105	1528
	34.8309	790			34.8309	1422
	34.8513	761			34.8513	1387
	34.8717	830			34.8717	1604
	34.8921	778			34.8921	1483
	34.9125	769			34.9125	1424
	34.9329	772			34.9329	1494
	34.9533	758			34.9533	1392
	34.9737	788			34.9737	1404
	34.9941	796			34.9941	1493
	35.0145	744			35.0145	1344
	35.0349	793			35.0349	1501
	35.0553	803			35.0553	1400
	35.0757	783			35.0757	1513
	35.0961	862			35.0961	1504
	35.1165	808			35.1165	1529
	35.137	790			35.137	1474
	35.1574	845			35.1574	1536
	35.1778	790			35.1778	1494
	35.1982	815			35.1982	1470
	35.2186	828			35.2186	1477
	35.239	877			35.239	1553
	35.2594	871			35.2594	1624
	35.2798	816			35.2798	1519
	35.3002	860			35.3002	1541
	35.3206	836			35.3206	1483
	35.341	913			35.341	1628
	35.3614	911			35.3614	1586
	35.3818	961			35.3818	1593
	35.4022	977			35.4022	1663
	35.4226	1040			35.4226	1828
	35.443	1095			35.443	1806
	35.4634	1182			35.4634	1900
	35.4838	1243			35.4838	1921
	35.5042	1352			35.5042	2032
	35.5246	1482			35.5246	2055
	35.545	1566			35.545	2330
	35.5654	1559			35.5654	2242
	35.5858	1545			35.5858	2194
	35.6062	1434			35.6062	2114
	35.6267	1413			35.6267	2100
	35.6471	1394			35.6471	2050
	35.6675	1297			35.6675	1970
	35.6879	1189			35.6879	1878
	35.7083	1147			35.7083	1923
	35.7287	1014			35.7287	1709
	35.7491	1006			35.7491	1726
	35.7695	938			35.7695	1582
	35.7899	884			35.7899	1611
	35.8103	889			35.8103	1620
	35.8307	895			35.8307	1602
	35.8511	823			35.8511	1601
	35.8715	871			35.8715	1626
	35.8919	867			35.8919	1618
	35.9123	775			35.9123	1408
	35.9327	817			35.9327	1617
	35.9531	850			35.9531	1573
	35.9735	817			35.9735	1529
	35.9939	831			35.9939	1492
	36.0143	845			36.0143	1574
	36.0347	790			36.0347	1475
	36.0551	801			36.0551	1428
	36.0755	818			36.0755	1556
	36.0959	777			36.0959	1486
	36.1164	827			36.1164	1583
	36.1368	794			36.1368	1550
	36.1572	812			36.1572	1521
	36.1776	820			36.1776	1464
	36.198	814			36.198	1525
	36.2184	795			36.2184	1538
	36.2388	764			36.2388	1451
	36.2592	806			36.2592	1587
	36.2796	816			36.2796	1520
	36.3	818			36.3	1465
	36.3204	821			36.3204	1482
	36.3408	806			36.3408	1459
	36.3612	810			36.3612	1472
	36.3816	825			36.3816	1487
	36.402	795			36.402	1505
	36.4224	803			36.4224	1535
	36.4428	793			36.4428	1506
	36.4632	759			36.4632	1456
	36.4836	757			36.4836	1497
	36.504	758			36.504	1490
	36.5244	775			36.5244	1548
	36.5448	753			36.5448	1492
	36.5652	792			36.5652	1520
	36.5856	829			36.5856	1554
	36.6061	820			36.6061	1571
	36.6265	794			36.6265	1589
	36.6469	774			36.6469	1537
	36.6673	830			36.6673	1592
	36.6877	828			36.6877	1532
	36.7081	802			36.7081	1577
	36.7285	819			36.7285	1644
	36.7489	778			36.7489	1587
	36.7693	788			36.7693	1522
	36.7897	801			36.7897	1552
	36.8101	774			36.8101	1509
	36.8305	779			36.8305	1600
	36.8509	783			36.8509	1613
	36.8713	805			36.8713	1493
	36.8917	791			36.8917	1526
	36.9121	790			36.9121	1547
	36.9325	799			36.9325	1535
	36.9529	779			36.9529	1491
	36.9733	793			36.9733	1429
	36.9937	770			36.9937	1487
	37.0141	766			37.0141	1476
	37.0345	758			37.0345	1459
	37.0549	766			37.0549	1464
	37.0753	809			37.0753	1585
	37.0958	832			37.0958	1561
	37.1162	775			37.1162	1473
	37.1366	808			37.1366	1424
	37.157	771			37.157	1441
	37.1774	771			37.1774	1419
	37.1978	795			37.1978	1506
	37.2182	867			37.2182	1521
	37.2386	770			37.2386	1398
	37.259	800			37.259	1514
	37.2794	808			37.2794	1504
	37.2998	752			37.2998	1420
	37.3202	838			37.3202	1476
	37.3406	806			37.3406	1443
	37.361	826			37.361	1420
	37.3814	881			37.3814	1490
	37.4018	787			37.4018	1427
	37.4222	815			37.4222	1466
	37.4426	809			37.4426	1488
	37.463	777			37.463	1393
	37.4834	795			37.4834	1425
	37.5038	739			37.5038	1520
	37.5242	810			37.5242	1378
	37.5446	789			37.5446	1432
	37.565	785			37.565	1444
	37.5855	790			37.5855	1362
	37.6059	785			37.6059	1447
	37.6263	807			37.6263	1492
	37.6467	767			37.6467	1394
	37.6671	799			37.6671	1445
	37.6875	823			37.6875	1486
	37.7079	789			37.7079	1429
	37.7283	778			37.7283	1364
	37.7487	770			37.7487	1374
	37.7691	775			37.7691	1402
	37.7895	852			37.7895	1529
	37.8099	866			37.8099	1547
	37.8303	787			37.8303	1411
	37.8507	790			37.8507	1458
	37.8711	843			37.8711	1468
	37.8915	750			37.8915	1513
	37.9119	831			37.9119	1513
	37.9323	836			37.9323	1497
	37.9527	897			37.9527	1600
	37.9731	906			37.9731	1486
	37.9935	919			37.9935	1534
	38.0139	946			38.0139	1597
	38.0343	955			38.0343	1642
	38.0547	984			38.0547	1649
	38.0752	1041			38.0752	1679
	38.0956	1044			38.0956	1639
	38.116	989			38.116	1585
	38.1364	981			38.1364	1636
	38.1568	895			38.1568	1564
	38.1772	905			38.1772	1465
	38.1976	890			38.1976	1595
	38.218	855			38.218	1512
	38.2384	859			38.2384	1457
	38.2588	845			38.2588	1438
	38.2792	867			38.2792	1495
	38.2996	831			38.2996	1491
	38.32	816			38.32	1458
	38.3404	773			38.3404	1373
	38.3608	839			38.3608	1453
	38.3812	823			38.3812	1435
	38.4016	801			38.4016	1479
	38.422	803			38.422	1367
	38.4424	773			38.4424	1402
	38.4628	818			38.4628	1423
	38.4832	773			38.4832	1437
	38.5036	831			38.5036	1439
	38.524	802			38.524	1420
	38.5444	788			38.5444	1397
	38.5649	783			38.5649	1406
	38.5853	788			38.5853	1441
	38.6057	837			38.6057	1496
	38.6261	821			38.6261	1462
	38.6465	805			38.6465	1398
	38.6669	804			38.6669	1447
	38.6873	753			38.6873	1293
	38.7077	807			38.7077	1451
	38.7281	817			38.7281	1507
	38.7485	779			38.7485	1389
	38.7689	802			38.7689	1453
	38.7893	784			38.7893	1328
	38.8097	809			38.8097	1495
	38.8301	822			38.8301	1455
	38.8505	784			38.8505	1406
	38.8709	816			38.8709	1516
	38.8913	794			38.8913	1449
	38.9117	793			38.9117	1365
	38.9321	779			38.9321	1419
	38.9525	817			38.9525	1413
	38.9729	785			38.9729	1440
	38.9933	807			38.9933	1332
	39.0137	814			39.0137	1435
	39.0341	793			39.0341	1401
	39.0546	806			39.0546	1382
	39.075	819			39.075	1487
	39.0954	803			39.0954	1480
	39.1158	819			39.1158	1507
	39.1362	801			39.1362	1445
	39.1566	787			39.1566	1427
	39.177	729			39.177	1348
	39.1974	853			39.1974	1460
	39.2178	803			39.2178	1424
	39.2382	772			39.2382	1392
	39.2586	748			39.2586	1366
	39.279	804			39.279	1502
	39.2994	795			39.2994	1389
	39.3198	832			39.3198	1439
	39.3402	761			39.3402	1402
	39.3606	834			39.3606	1473
	39.381	769			39.381	1374
	39.4014	796			39.4014	1367
	39.4218	764			39.4218	1404
	39.4422	804			39.4422	1434
	39.4626	774			39.4626	1456
	39.483	766			39.483	1395
	39.5034	772			39.5034	1395
	39.5238	866			39.5238	1405
	39.5443	782			39.5443	1394
	39.5647	802			39.5647	1444
	39.5851	750			39.5851	1322
	39.6055	824			39.6055	1515
	39.6259	770			39.6259	1384
	39.6463	788			39.6463	1406
	39.6667	804			39.6667	1383
	39.6871	801			39.6871	1468
	39.7075	753			39.7075	1438
	39.7279	778			39.7279	1391
	39.7483	808			39.7483	1415
	39.7687	796			39.7687	1361
	39.7891	805			39.7891	1427
	39.8095	794			39.8095	1469
	39.8299	751			39.8299	1378
	39.8503	794			39.8503	1421
	39.8707	848			39.8707	1518
	39.8911	780			39.8911	1449
	39.9115	783			39.9115	1386
	39.9319	828			39.9319	1510
	39.9523	794			39.9523	1426
	39.9727	749			39.9727	1464
	39.9931	798			39.9931	1449
	40.0135	790			40.0135	1434
	40.034	837			40.034	1406
	40.0544	828			40.0544	1446
	40.0748	824			40.0748	1451
	40.0952	796			40.0952	1428
	40.1156	844			40.1156	1497
	40.136	794			40.136	1461
	40.1564	773			40.1564	1371
	40.1768	787			40.1768	1418
	40.1972	778			40.1972	1435
	40.2176	784			40.2176	1440
	40.238	793			40.238	1503
	40.2584	835			40.2584	1548
	40.2788	766			40.2788	1412
	40.2992	805			40.2992	1509
	40.3196	797			40.3196	1408
	40.34	798			40.34	1479
	40.3604	791			40.3604	1468
	40.3808	766			40.3808	1450
	40.4012	836			40.4012	1470
	40.4216	813			40.4216	1516
	40.442	749			40.442	1367
	40.4624	809			40.4624	1401
	40.4828	815			40.4828	1387
	40.5032	844			40.5032	1489
	40.5237	808			40.5237	1505
	40.5441	797			40.5441	1446
	40.5645	795			40.5645	1495
	40.5849	785			40.5849	1389
	40.6053	750			40.6053	1371
	40.6257	811			40.6257	1414
	40.6461	839			40.6461	1543
	40.6665	854			40.6665	1458
	40.6869	810			40.6869	1515
	40.7073	827			40.7073	1432
	40.7277	745			40.7277	1340
	40.7481	819			40.7481	1471
	40.7685	834			40.7685	1513
	40.7889	790			40.7889	1349
	40.8093	801			40.8093	1433
	40.8297	817			40.8297	1558
	40.8501	841			40.8501	1445
	40.8705	780			40.8705	1390
	40.8909	781			40.8909	1451
	40.9113	835			40.9113	1572
	40.9317	797			40.9317	1421
	40.9521	801			40.9521	1413
	40.9725	788			40.9725	1439
	40.9929	824			40.9929	1548
	41.0134	822			41.0134	1485
	41.0338	800			41.0338	1434
	41.0542	801			41.0542	1436
	41.0746	794			41.0746	1462
	41.095	862			41.095	1555
	41.1154	804			41.1154	1414
	41.1358	846			41.1358	1532
	41.1562	745			41.1562	1372
	41.1766	805			41.1766	1531
	41.197	784			41.197	1507
	41.2174	812			41.2174	1495
	41.2378	765			41.2378	1430
	41.2582	796			41.2582	1545
	41.2786	767			41.2786	1336
	41.299	745			41.299	1340
	41.3194	780			41.3194	1383
	41.3398	767			41.3398	1451
	41.3602	811			41.3602	1572
	41.3806	784			41.3806	1378
	41.401	839			41.401	1520
	41.4214	762			41.4214	1413
	41.4418	781			41.4418	1543
	41.4622	811			41.4622	1460
	41.4826	809			41.4826	1487
	41.5031	819			41.5031	1507
	41.5235	778			41.5235	1366
	41.5439	798			41.5439	1519
	41.5643	829			41.5643	1511
	41.5847	839			41.5847	1549
	41.6051	751			41.6051	1372
	41.6255	824			41.6255	1550
	41.6459	856			41.6459	1538
	41.6663	792			41.6663	1464
	41.6867	883			41.6867	1557
	41.7071	855			41.7071	1434
	41.7275	885			41.7275	1461
	41.7479	866			41.7479	1552
	41.7683	879			41.7683	1609
	41.7887	888			41.7887	1547
	41.8091	905			41.8091	1538
	41.8295	930			41.8295	1631
	41.8499	930			41.8499	1554
	41.8703	912			41.8703	1501
	41.8907	1037			41.8907	1704
	41.9111	948			41.9111	1539
	41.9315	920			41.9315	1610
	41.9519	990			41.9519	1581
	41.9723	914			41.9723	1506
	41.9928	938			41.9928	1532
	42.0132	900			42.0132	1482
	42.0336	926			42.0336	1540
	42.054	811			42.054	1488
	42.0744	938			42.0744	1617
	42.0948	845			42.0948	1401
	42.1152	803			42.1152	1397
	42.1356	805			42.1356	1438
	42.156	799			42.156	1464
	42.1764	825			42.1764	1458
	42.1968	859			42.1968	1526
	42.2172	793			42.2172	1432
	42.2376	838			42.2376	1490
	42.258	857			42.258	1525
	42.2784	848			42.2784	1511
	42.2988	833			42.2988	1473
	42.3192	828			42.3192	1428
	42.3396	827			42.3396	1474
	42.36	820			42.36	1421
	42.3804	823			42.3804	1533
	42.4008	889			42.4008	1618
	42.4212	794			42.4212	1440
	42.4416	829			42.4416	1479
	42.462	824			42.462	1457
	42.4825	750			42.4825	1386
	42.5029	766			42.5029	1401
	42.5233	816			42.5233	1479
	42.5437	801			42.5437	1452
	42.5641	766			42.5641	1355
	42.5845	866			42.5845	1472
	42.6049	812			42.6049	1451
	42.6253	791			42.6253	1388
	42.6457	837			42.6457	1493
	42.6661	800			42.6661	1450
	42.6865	814			42.6865	1460
	42.7069	804			42.7069	1448
	42.7273	817			42.7273	1524
	42.7477	803			42.7477	1430
	42.7681	800			42.7681	1452
	42.7885	830			42.7885	1431
	42.8089	765			42.8089	1373
	42.8293	831			42.8293	1516
	42.8497	765			42.8497	1390
	42.8701	870			42.8701	1478
	42.8905	823			42.8905	1456
	42.9109	782			42.9109	1399
	42.9313	801			42.9313	1504
	42.9517	840			42.9517	1491
	42.9722	814			42.9722	1519
	42.9926	816			42.9926	1438
	43.013	814			43.013	1511
	43.0334	813			43.0334	1500
	43.0538	759			43.0538	1333
	43.0742	832			43.0742	1478
	43.0946	826			43.0946	1437
	43.115	825			43.115	1493
	43.1354	844			43.1354	1496
	43.1558	772			43.1558	1426
	43.1762	863			43.1762	1459
	43.1966	773			43.1966	1466
	43.217	835			43.217	1462
	43.2374	833			43.2374	1462
	43.2578	804			43.2578	1446
	43.2782	793			43.2782	1368
	43.2986	839			43.2986	1516
	43.319	807			43.319	1406
	43.3394	813			43.3394	1414
	43.3598	817			43.3598	1494
	43.3802	845			43.3802	1515
	43.4006	882			43.4006	1544
	43.421	803			43.421	1468
	43.4414	783			43.4414	1398
	43.4619	893			43.4619	1568
	43.4823	779			43.4823	1399
	43.5027	824			43.5027	1448
	43.5231	836			43.5231	1492
	43.5435	799			43.5435	1466
	43.5639	856			43.5639	1532
	43.5843	794			43.5843	1495
	43.6047	760			43.6047	1413
	43.6251	804			43.6251	1442
	43.6455	836			43.6455	1439
	43.6659	738			43.6659	1378
	43.6863	865			43.6863	1492
	43.7067	840			43.7067	1470
	43.7271	820			43.7271	1474
	43.7475	818			43.7475	1503
	43.7679	745			43.7679	1408
	43.7883	803			43.7883	1475
	43.8087	826			43.8087	1456
	43.8291	823			43.8291	1496
	43.8495	888			43.8495	1615
	43.8699	818			43.8699	1509
	43.8903	850			43.8903	1545
	43.9107	855			43.9107	1435
	43.9311	878			43.9311	1516
	43.9516	849			43.9516	1507
	43.972	896			43.972	1504
	43.9924	855			43.9924	1501
	44.0128	942			44.0128	1653
	44.0332	963			44.0332	1595
	44.0536	952			44.0536	1572
	44.074	1008			44.074	1627
	44.0944	964			44.0944	1625
	44.1148	998			44.1148	1643
	44.1352	1016			44.1352	1601
	44.1556	913			44.1556	1543
	44.176	930			44.176	1545
	44.1964	897			44.1964	1561
	44.2168	968			44.2168	1687
	44.2372	823			44.2372	1486
	44.2576	935			44.2576	1583
	44.278	955			44.278	1636
	44.2984	877			44.2984	1534
	44.3188	817			44.3188	1523
	44.3392	829			44.3392	1491
	44.3596	797			44.3596	1416
	44.38	879			44.38	1486
	44.4004	822			44.4004	1448
	44.4208	899			44.4208	1491
	44.4413	801			44.4413	1499
	44.4617	836			44.4617	1476
	44.4821	799			44.4821	1436
	44.5025	830			44.5025	1469
	44.5229	856			44.5229	1529
	44.5433	848			44.5433	1485
	44.5637	814			44.5637	1463
	44.5841	816			44.5841	1496
	44.6045	816			44.6045	1450
	44.6249	785			44.6249	1459
	44.6453	811			44.6453	1462
	44.6657	831			44.6657	1449
	44.6861	833			44.6861	1535
	44.7065	859			44.7065	1502
	44.7269	776			44.7269	1452
	44.7473	810			44.7473	1474
	44.7677	776			44.7677	1401
	44.7881	792			44.7881	1398
	44.8085	876			44.8085	1501
	44.8289	842			44.8289	1529
	44.8493	827			44.8493	1407
	44.8697	830			44.8697	1463
	44.8901	809			44.8901	1442
	44.9105	792			44.9105	1432
	44.931	779			44.931	1414
	44.9514	819			44.9514	1478
	44.9718	840			44.9718	1483
	44.9922	817			44.9922	1494
	45.0126	811			45.0126	1405
	45.033	847			45.033	1431
	45.0534	825			45.0534	1484
	45.0738	805			45.0738	1422
	45.0942	844			45.0942	1458
	45.1146	835			45.1146	1458
	45.135	798			45.135	1439
	45.1554	776			45.1554	1440
	45.1758	796			45.1758	1394
	45.1962	855			45.1962	1533
	45.2166	821			45.2166	1500
	45.237	842			45.237	1482
	45.2574	844			45.2574	1527
	45.2778	821			45.2778	1410
	45.2982	830			45.2982	1550
	45.3186	771			45.3186	1360
	45.339	845			45.339	1507
	45.3594	822			45.3594	1479
	45.3798	830			45.3798	1473
	45.4002	880			45.4002	1541
	45.4207	778			45.4207	1364
	45.4411	816			45.4411	1457
	45.4615	839			45.4615	1496
	45.4819	878			45.4819	1423
	45.5023	820			45.5023	1444
	45.5227	817			45.5227	1448
	45.5431	801			45.5431	1406
	45.5635	861			45.5635	1473
	45.5839	794			45.5839	1437
	45.6043	819			45.6043	1484
	45.6247	811			45.6247	1461
	45.6451	843			45.6451	1520
	45.6655	875			45.6655	1487
	45.6859	857			45.6859	1425
	45.7063	871			45.7063	1520
	45.7267	879			45.7267	1493
	45.7471	894			45.7471	1519
[truncated: 2,169 more rows]

## Sheet: Figure 3c
		FeOCl			FeOCl/FeOOH
	Raman shift (cm-1)	Intensity (a.u.)			Raman shift (cm-1)	Intensity (a.u.)
	100	12.6902			100	16.6129
	101.153	12.815			101.153	16.4204
	102.307	13.2403			102.307	17.4508
	103.46	13.3051			103.46	17.4283
	104.614	13.0465			104.614	16.7242
	105.767	12.8725			105.767	17.302
	106.921	12.8894			106.921	16.7081
	108.075	12.9154			108.075	16.6904
	109.228	12.8294			109.228	16.8274
	110.382	12.4993			110.382	16.3604
	111.535	12.4688			111.535	16.4208
	112.689	12.5309			112.689	16.2955
	113.842	12.5157			113.842	15.7923
	114.996	12.345			114.996	14.967
	116.149	12.6335			116.149	16.0563
	117.303	13.0326			117.303	16.5184
	118.456	13.1366			118.456	16.4937
	119.61	12.8476			119.61	16.1118
	120.763	12.524			120.763	15.6802
	121.917	12.5862			121.917	16.4156
	123.07	12.4539			123.07	16.2041
	124.224	12.276			124.224	15.5733
	125.377	12.6861			125.377	16.7969
	126.531	13.0926			126.531	16.8672
	127.684	12.8871			127.684	16.4922
	128.838	12.4306			128.838	16.0099
	129.991	12.2404			129.991	15.7652
	131.145	12.5696			131.145	15.8163
	132.298	12.4027			132.298	15.6976
	133.452	12.151			133.452	15.6209
	134.605	12.0947			134.605	15.6863
	135.759	12.1789			135.759	15.5182
	136.912	12.2079			136.912	15.5086
	138.066	12.3736			138.066	15.9178
	139.219	12.5965			139.219	16.4464
	140.373	12.3812			140.373	15.7765
	141.526	12.1831			141.526	15.0235
	142.68	12.0342			142.68	14.7993
	143.833	11.9599			143.833	14.9689
	144.987	11.9919			144.987	15.1482
	146.14	12.0306			146.14	15.1511
	147.294	12.2862			147.294	15.4128
	148.447	12.4379			148.447	15.6612
	149.601	12.22			149.601	15.6077
	150.754	11.8201			150.754	14.7213
	151.908	11.991			151.908	14.7554
	153.061	12.2062			153.061	14.9911
	154.215	12.3009			154.215	15.1929
	155.368	12.5411			155.368	15.6829
	156.522	12.2054			156.522	15.1825
	157.675	11.9514			157.675	14.8795
	158.829	11.959			158.829	15.0415
	159.982	12.3216			159.982	15.7307
	161.136	12.1965			161.136	16.1088
	162.289	12.1454			162.289	15.9114
	163.443	12.1714			163.443	15.6819
	164.596	12.2463			164.596	15.8629
	165.75	12.2946			165.75	15.4244
	166.903	12.2316			166.903	15.4867
	168.057	12.2343			168.057	15.5504
	169.21	12.3137			169.21	15.3226
	170.364	12.1931			170.364	14.5197
	171.517	12.0142			171.517	15.0175
	172.671	12.1702			172.671	15.5005
	173.824	12.3635			173.824	15.5622
	174.978	11.9507			174.978	14.9311
	176.131	12.2415			176.131	14.7508
	177.285	12.1843			177.285	14.8697
	178.438	12.1824			178.438	15.2426
	179.592	12.5475			179.592	15.7645
	180.745	12.6852			180.745	15.8098
	181.899	12.8861			181.899	16.0601
	183.052	12.7344			183.052	15.9802
	184.206	12.3188			184.206	15.6041
	185.359	12.4429			185.359	15.7061
	186.513	12.5514			186.513	15.5994
	187.666	12.9391			187.666	15.9862
	188.82	13.3482			188.82	16.6047
	189.973	13.3777			189.973	16.9599
	191.127	14.1629			191.127	17.8215
	192.28	14.2086			192.28	17.7489
	193.434	14.409			193.434	17.6573
	194.587	15.0575			194.587	17.9421
	195.741	14.3766			195.741	17.3337
	196.894	13.618			196.894	17.008
	198.048	13.4339			198.048	16.9785
	199.201	13.726			199.201	17.1343
	200.355	13.8897			200.355	17.2187
	201.508	13.3779			201.508	16.7477
	202.662	12.9955			202.662	16.8037
	203.815	13.0004			203.815	17.1418
	204.969	13.4904			204.969	17.4184
	206.123	13.3688			206.123	17.2506
	207.276	13.4964			207.276	17.5069
	208.429	13.6054			208.429	17.7836
	209.583	13.5116			209.583	17.7972
	210.737	12.9751			210.737	17.166
	211.89	13.5534			211.89	17.8355
	213.043	13.411			213.043	17.5579
	214.197	12.954			214.197	16.9507
	215.351	13.0248			215.351	17.1974
	216.504	13.138			216.504	17.6614
	217.657	13.0735			217.657	18.054
	218.811	12.8836			218.811	18.2933
	219.964	12.5996			219.964	18.1971
	221.118	12.2153			221.118	17.119
	222.272	12.4439			222.272	17.9396
	223.425	12.4445			223.425	18.4649
	224.578	12.2177			224.578	18.4847
	225.732	12.0433			225.732	18.3806
	226.886	12.1643			226.886	18.4743
	228.039	12.1106			228.039	18.777
	229.193	12.1354			229.193	19.2358
	230.346	12.3681			230.346	19.7967
	231.5	12.5017			231.5	20.3913
	232.653	12.4647			232.653	20.7467
	233.807	12.4026			233.807	20.9421
	234.96	12.3221			234.96	21.2182
	236.114	12.1662			236.114	21.9991
	237.267	12.058			237.267	21.2197
	238.421	11.946			238.421	21.2062
	239.574	11.9683			239.574	21.3003
	240.728	12.1358			240.728	20.916
	241.881	11.7579			241.881	20.0407
	243.035	11.9192			243.035	19.6499
	244.188	11.9551			244.188	19.2859
	245.342	11.8371			245.342	18.8201
	246.495	11.9042			246.495	18.2589
	247.649	11.9461			247.649	18.4168
	248.802	11.8552			248.802	17.8401
	249.956	11.7774			249.956	16.9844
	251.109	11.8402			251.109	16.3772
	252.263	12.0735			252.263	16.6849
	253.416	12.1362			253.416	16.5346
	254.57	12.1174			254.57	16.4991
	255.723	12.1895			255.723	16.6333
	256.877	12.6547			256.877	16.7041
	258.03	12.1539			258.03	15.6184
	259.184	12.2367			259.184	16.0904
	260.337	12.3747			260.337	16.5405
	261.491	12.2044			261.491	15.9062
	262.644	12.4829			262.644	16.1293
	263.798	12.2617			263.798	15.8474
	264.951	12.4052			264.951	16.1186
	266.105	12.7478			266.105	16.6293
	267.258	12.5317			267.258	16.2421
	268.412	12.5393			268.412	15.5689
	269.565	12.5805			269.565	15.6259
	270.719	12.5717			270.719	15.8314
	271.872	12.5535			271.872	15.8798
	273.026	13.0715			273.026	16.557
	274.179	12.7031			274.179	16.2456
	275.333	12.7846			275.333	16.2326
	276.486	13.0023			276.486	16.4244
	277.64	12.3942			277.64	16.2156
	278.793	13.3006			278.793	16.5747
	279.947	13.4566			279.947	16.5905
	281.1	13.1192			281.1	16.3646
	282.254	12.6732			282.254	16.1939
	283.407	13.0136			283.407	17.0307
	284.561	13.0012			284.561	17.0508
	285.714	13.0464			285.714	17.1004
	286.868	13.127			286.868	17.1024
	288.021	13.126			288.021	16.8343
	289.175	12.9126			289.175	17.1333
	290.328	12.7159			290.328	17.1205
	291.482	12.5237			291.482	16.9831
	292.635	12.4819			292.635	16.9113
	293.789	13.0239			293.789	17.2068
	294.942	12.89			294.942	17.2627
	296.096	12.8239			296.096	17.0914
	297.249	12.9016			297.249	17.1642
	298.403	13.002			298.403	17.6249
	299.556	12.0131			299.556	15.8634
	300.71	12.3047			300.71	16.0934
	301.863	12.5257			301.863	16.1592
	303.017	12.5192			303.017	15.9552
	304.17	12.7602			304.17	16.51
	305.324	12.7676			305.324	16.6881
	306.477	12.8675			306.477	16.3801
	307.631	12.8839			307.631	16.0001
	308.784	12.761			308.784	15.889
	309.938	12.7838			309.938	16.3226
	311.091	12.5863			311.091	16.091
	312.245	12.303			312.245	15.518
	313.398	12.2713			313.398	15.396
	314.552	12.8116			314.552	16.4578
	315.705	12.8459			315.705	15.701
	316.859	12.6476			316.859	15.745
	318.012	12.5378			318.012	15.7778
	319.166	12.6013			319.166	15.6674
	320.319	12.7257			320.319	15.8978
	321.473	12.9807			321.473	16.232
	322.626	12.8654			322.626	15.8865
	323.78	12.795			323.78	15.5551
	324.933	13.0258			324.933	15.7051
	326.087	13.0474			326.087	15.7035
	327.24	13.0808			327.24	16.0392
	328.394	13.0607			328.394	16.1195
	329.548	13.038			329.548	16.0503
	330.701	13.0953			330.701	16.1415
	331.854	13.0919			331.854	16.1567
	333.008	13.0791			333.008	15.8292
	334.161	12.9888			334.161	15.694
	335.315	12.8245			335.315	15.9371
	336.469	12.6695			336.469	16.4313
	337.622	13.2093			337.622	16.2168
	338.776	13.039			338.776	15.9447
	339.929	12.9156			339.929	15.9601
	341.082	13.2698			341.082	16.2892
	342.236	12.9098			342.236	15.8347
	343.389	13.0709			343.389	16.4666
	344.543	13.2575			344.543	16.874
	345.697	13.2322			345.697	16.6585
	346.85	12.8688			346.85	15.7812
	348.003	12.9411			348.003	16.2451
	349.157	13.2401			349.157	17.0832
	350.311	12.9565			350.311	16.9274
	351.464	12.3258			351.464	16.0238
	352.618	12.5133			352.618	16.0246
	353.771	12.8312			353.771	16.4484
	354.925	13.0125			354.925	16.3469
	356.078	12.9519			356.078	16.4052
	357.232	12.719			357.232	16.7801
	358.385	12.799			358.385	16.2888
	359.539	12.8484			359.539	16.8299
	360.692	12.6851			360.692	16.8456
	361.846	12.6337			361.846	16.906
	362.999	12.9292			362.999	17.6254
	364.153	12.6857			364.153	17.7846
	365.306	12.5888			365.306	17.5783
	366.46	12.5749			366.46	17.2399
	367.613	12.5977			367.613	16.9752
	368.767	12.6384			368.767	17.0366
	369.92	13.5884			369.92	18.6156
	371.074	13.2026			371.074	18.1163
	372.227	12.7245			372.227	17.6415
	373.381	12.7161			373.381	17.7939
	374.534	13.187			374.534	17.7868
	375.688	13.0367			375.688	17.9419
	376.841	13.0083			376.841	17.7645
	377.995	12.9385			377.995	17.7181
	379.148	12.7821			379.148	17.927
	380.302	12.851			380.302	17.6458
	381.455	13.1675			381.455	17.9327
	382.609	13.0556			382.609	17.5945
	383.762	12.6592			383.762	16.9844
	384.916	12.2867			384.916	16.6299
	386.069	12.4917			386.069	16.841
	387.223	12.7874			387.223	17.0313
	388.376	12.7897			388.376	16.958
	389.53	12.5931			389.53	16.7679
	390.683	12.4495			390.683	16.7488
	391.837	12.4771			391.837	17.2079
	392.99	12.5866			392.99	17.037
	394.144	12.6236			394.144	16.8203
	395.297	12.4597			395.297	16.6218
	396.451	11.985			396.451	16.2108
	397.604	12.5196			397.604	16.402
	398.758	12.4313			398.758	16.4824
	399.911	12.2597			399.911	16.0904
	401.065	12.221			401.065	15.4516
	402.218	12.1754			402.218	15.5457
	403.372	12.1504			403.372	15.8591
	404.525	12.304			404.525	15.9639
	405.679	12.375			405.679	15.7852
	406.832	12.2483			406.832	15.501
	407.986	12.1285			407.986	15.8305
	409.139	11.7459			409.139	15.1496
	410.293	11.4437			410.293	14.5828
	411.446	11.5313			411.446	14.6525
	412.6	11.9177			412.6	15.2862
	413.753	11.0716			413.753	14.5147
	414.907	11.4696			414.907	14.7893
	416.06	11.6956			416.06	14.7212
	417.214	11.6511			417.214	14.2894
	418.367	11.546			418.367	13.8538
	419.521	11.9192			419.521	14.4568
	420.674	11.6381			420.674	14.09
	421.828	11.6152			421.828	14.3675
	422.981	11.8636			422.981	14.8435
	424.135	12.0971			424.135	14.5968
	425.288	11.8995			425.288	14.7045
	426.442	11.6009			426.442	14.5584
	427.595	11.6597			427.595	14.5291
	428.749	11.8			428.749	14.3688
	429.902	11.466			429.902	13.6609
	431.056	11.5996			431.056	14.2975
	432.209	11.6154			432.209	14.4922
	433.363	11.5858			433.363	14.41
	434.516	11.5123			434.516	14.308
	435.67	11.3715			435.67	14.5182
	436.823	11.9152			436.823	14.7412
	437.977	11.5183			437.977	14.1956
	439.13	11.2309			439.13	13.6851
	440.284	11.3257			440.284	13.7041
	441.437	11.4251			441.437	14.5096
	442.591	11.4085			442.591	14.4418
	443.745	11.4666			443.745	14.415
	444.898	11.6992			444.898	14.5504
	446.051	11.9515			446.051	14.8284
	447.205	11.7698			447.205	15.0696
	448.358	11.5087			448.358	13.9753
	449.512	11.7012			449.512	14.1011
	450.666	11.8269			450.666	14.328
	451.819	11.6445			451.819	14.2183
	452.973	11.2926			452.973	14.3184
	454.126	11.3109			454.126	14.0343
	455.279	11.4587			455.279	13.736
	456.433	11.6567			456.433	13.775
	457.587	11.7374			457.587	14.1023
	458.74	11.369			458.74	14.0497
	459.894	11.4995			459.894	14.011
	461.047	11.3958			461.047	13.7276
	462.2	11.4142			462.2	13.6595
	463.354	11.5237			463.354	14.0144
	464.507	10.9398			464.507	14.5476
	465.661	11.2776			465.661	14.5032
	466.815	11.3633			466.815	14.0885
	467.968	11.2009			467.968	13.7152
	469.122	10.989			469.122	13.6087
	470.275	11.1709			470.275	13.6654
	471.429	11.3137			471.429	14.309
	472.582	11.2631			472.582	14.184
	473.736	11.3045			473.736	14.1476
	474.889	11.4542			474.889	14.3602
	476.043	11.2027			476.043	13.5111
	477.196	11.5461			477.196	14.4072
	478.35	11.9362			478.35	15.2136
	479.503	11.9028			479.503	15.1549
	480.657	11.4667			480.657	14.3995
	481.81	11.4588			481.81	14.5934
	482.964	11.6929			482.964	15.0981
	484.117	11.5166			484.117	14.4298
	485.271	11.1829			485.271	13.8622
	486.424	11.0622			486.424	13.9801
	487.578	11.6558			487.578	14.1126
	488.731	11.7409			488.731	14.229
	489.885	11.5647			489.885	13.981
	491.038	11.3731			491.038	13.8945
	492.192	11.2344			492.192	14.106
	493.345	10.9728			493.345	14.18
	494.499	11.7431			494.499	14.1893
	495.652	11.8012			495.652	14.3129
	496.806	11.5898			496.806	14.2799
	497.959	11.3665			497.959	13.9861
	499.113	11.1115			499.113	13.5316
	500.266	11.2564			500.266	13.6657
	501.42	11.4046			501.42	14.0889
	502.573	11.4419			502.573	14.14
	503.727	11.3526			503.727	13.9373
	504.88	11.2227			504.88	14.3124
	506.034	11.6021			506.034	14.2061
	507.187	11.1949			507.187	14.0216
	508.341	11.0167			508.341	14.1583
	509.494	11.1578			509.494	14.3125
	510.648	11.0804			510.648	13.762
	511.801	11.5018			511.801	14.0065
	512.955	11.4936			512.955	13.9326
	514.108	11.3019			514.108	13.7822
	515.262	11.1054			515.262	13.7065
	516.415	11.0501			516.415	13.7743
	517.569	11.2846			517.569	13.669
	518.722	11.4377			518.722	13.8233
	519.876	11.4565			519.876	13.7072
	521.029	11.3804			521.029	13.6467
	522.183	11.2564			522.183	14.0782
	523.336	10.8857			523.336	13.8463
	524.49	10.9414			524.49	13.4805
	525.643	10.9399			525.643	13.277
	526.797	11.062			526.797	13.3847
	527.95	11.4322			527.95	13.7713
	529.104	11.1704			529.104	13.8309
	530.257	11.1112			530.257	14.0289
	531.411	11.0821			531.411	13.8369
	532.564	11.134			532.564	13.5981
	533.718	11.2752			533.718	13.6006
	534.871	11.3039			534.871	13.5799
	536.025	11.5264			536.025	14.1281
	537.178	11.299			537.178	13.9904
	538.332	11.0774			538.332	13.634
	539.485	11.0973			539.485	13.4672
	540.639	11.0509			540.639	13.5235
	541.792	10.9621			541.792	13.8997
	542.946	11.4975			542.946	14.1198
	544.099	11.6112			544.099	14.0018
	545.253	11.2697			545.253	13.8099
	546.406	11.4965			546.406	14.2022
	547.56	11.1197			547.56	13.7538
	548.713	11.1267			548.713	13.7008
	549.867	11.1196			549.867	13.8094
	551.02	10.9988			551.02	13.7719
	552.174	10.8783			552.174	13.3638
	553.327	11.1295			553.327	13.7114
	554.481	11.6048			554.481	14.1359
	555.634	11.5192			555.634	14.1732
	556.788	11.3243			556.788	14.1096
	557.942	11.6152			557.942	14.3052
	559.095	11.5432			559.095	14.1625
	560.249	11.524			560.249	13.8397
	561.402	11.3726			561.402	13.662
	562.556	11.1092			562.556	13.5261
	563.709	10.8802			563.709	13.4633
	564.862	11.0457			564.862	14.0267
	566.016	11.2623			566.016	13.8949
	567.169	11.4208			567.169	13.813
	568.323	11.5322			568.323	13.9318
	569.476	11.4609			569.476	13.9991
	570.63	10.9023			570.63	13.3455
	571.784	11.1343			571.784	13.7623
	572.937	11.446			572.937	13.8069
	574.091	11.4636			574.091	13.8919
	575.244	11.3322			575.244	14.0363
	576.398	11.4428			576.398	14.0022
	577.551	11.223			577.551	13.5947
	578.705	11.1614			578.705	13.9663
	579.858	11.2568			579.858	14.3163
	581.011	11.1682			581.011	13.9866
	582.165	10.7694			582.165	12.9058
	583.318	11.1624			583.318	13.0138
	584.472	11.3018			584.472	13.6622
	585.626	11.1402			585.626	13.884
	586.779	11.0904			586.779	13.8487
	587.933	11.2642			587.933	13.6684
	589.086	11.1679			589.086	13.1041
	590.24	11.2401			590.24	13.9836
	591.393	11.0897			591.393	13.7888
	592.547	11.1513			592.547	13.8411
	593.7	11.3616			593.7	14.2996
	594.854	11.2968			594.854	14.3617
	596.007	11.1307			596.007	13.6694
	597.161	11.0822			597.161	13.7588
	598.314	11.1208			598.314	13.8656
	599.468	11.072			599.468	13.753
	600.621	10.9022			600.621	13.5591
	601.775	11.303			601.775	14.1575
	602.928	11.0954			602.928	13.9308
	604.082	11.2724			604.082	14.4967
	605.235	11.417			605.235	14.6665
	606.389	11.2212			606.389	14.0486
	607.542	10.8159			607.542	13.9532
	608.696	10.7583			608.696	13.951
	609.849	11.1424			609.849	14.3024
	611.003	11.1001			611.003	14.241
	612.156	10.8106			612.156	13.9004
	613.31	10.9801			613.31	13.9165
	614.463	11.0832			614.463	14.2387
	615.617	11.2648			615.617	14.7
	616.77	11.257			616.77	14.6336
	617.924	11.2683			617.924	14.4778
	619.077	11.3992			619.077	14.6345
	620.231	11.1981			620.231	14.7408
	621.384	11.2972			621.384	14.8427
	622.538	11.0785			622.538	14.5029
	623.691	11.1398			623.691	14.6189
	624.845	11.3593			624.845	14.959
	625.998	10.9975			625.998	14.3586
	627.152	11.0818			627.152	14.4932
	628.305	11.5155			628.305	15.1421
	629.459	11.555			629.459	15.4432
	630.612	11.351			630.612	15.482
	631.766	11.2577			631.766	15.4216
	632.919	11.2309			632.919	14.5264
	634.073	11.3042			634.073	15.0449
	635.226	11.4914			635.226	15.4892
	636.38	11.3221			636.38	15.5311
	637.533	11.0407			637.533	15.4126
	638.687	11.624			638.687	15.8069
	639.84	11.4036			639.84	15.4969
	640.994	11.0191			640.994	14.7934
	642.147	11.2728			642.147	15.1653
	643.301	11.6818			643.301	16.0026
	644.454	11.5846			644.454	16.2069
	645.608	11.6495			645.608	16.1194
	646.761	11.5986			646.761	16.4651
	647.915	11.4033			647.915	16.1182
	649.068	11.2267			649.068	15.4845
	650.222	11.1969			650.222	15.1901
	651.375	11.3284			651.375	15.7768
	652.529	10.8621			652.529	15.9641
	653.682	11.1486			653.682	15.8875
	654.836	11.4673			654.836	16.5224
	655.989	11.7357			655.989	17.2848
	657.143	11.8924			657.143	17.159
	658.296	11.0644			658.296	15.7615
	659.45	11.177			659.45	15.5911
	660.603	11.3484			660.603	16.2095
	661.757	11.4485			661.757	16.7976
	662.91	11.4567			662.91	16.9071
	664.064	11.4109			664.064	16.6009
	665.217	11.4428			665.217	16.4854
	666.371	11.3115			666.371	16.2397
	667.524	11.2556			667.524	16.0789
	668.678	11.2603			668.678	15.9385
	669.831	11.3287			669.831	15.8623
	670.985	11.7171			670.985	16.3876
	672.138	11.4208			672.138	16.5274
	673.292	11.5755			673.292	16.5108
	674.445	11.549			674.445	16.1491
	675.599	11.2363			675.599	15.6741
	676.752	11.0176			676.752	15.5549
	677.906	11.2859			677.906	15.6417
	679.059	11.1887			679.059	16.0283
	680.213	10.8786			680.213	15.4324
	681.366	10.9061			681.366	15.3058
	682.52	11.371			682.52	16.0685
	683.673	11.5258			683.673	15.6415
	684.827	10.8355			684.827	15.4716
	685.981	10.9277			685.981	15.1915
	687.134	11.0483			687.134	14.9131
	688.288	11.1759			688.288	15.1017
	689.441	11.3687			689.441	15.8084
	690.595	10.6438			690.595	15.0794
	691.748	10.7987			691.748	14.8976
	692.902	10.7195			692.902	14.5027
	694.055	10.7717			694.055	14.6323
	695.208	11.0099			695.208	15.0617
	696.362	11.0706			696.362	14.7179
	697.515	10.5386			697.515	13.9256
	698.669	10.7144			698.669	14.3865
	699.822	10.6427			699.822	14.326
	700.976	10.7521			700.976	14.2227
	702.13	11.1236			702.13	14.4193
	703.283	10.7419			703.283	14.1271
	704.437	10.6733			704.437	14.0171
	705.59	10.9903			705.59	14.391
	706.744	11.0413			706.744	14.4118
	707.897	10.8193			707.897	13.9984
	709.051	10.6495			709.051	13.5272
	710.204	10.8984			710.204	13.6161
	711.358	10.8103			711.358	13.8656
	712.511	10.6023			712.511	13.3573
	713.665	10.6728			713.665	13.5454
	714.818	10.9574			714.818	14.1864
	715.972	11.0365			715.972	13.916
	717.125	10.6209			717.125	13.5315
	718.279	10.7721			718.279	13.5379
	719.432	11.0226			719.432	13.4173
	720.586	10.921			720.586	12.9737
	721.739	10.5828			721.739	12.5963
	722.893	10.7021			722.893	13.1223
	724.046	10.5403			724.046	13.0551
	725.2	10.7004			725.2	13.3175
	726.353	10.9078			726.353	13.906
	727.507	10.8551			727.507	14.0432
	728.66	10.651			728.66	13.5901
	729.814	11.1259			729.814	13.9376
	730.967	11.001			730.967	14.019
	732.121	10.9027			732.121	13.6661
	733.274	10.7766			733.274	13.6235
	734.428	10.6709			734.428	13.6551
	735.581	10.6394			735.581	13.3991
	736.735	10.6238			736.735	13.4148
	737.888	10.7915			737.888	13.282
	739.042	11.0003			739.042	13.4862
	740.195	10.9026			740.195	13.4868
	741.349	10.8917			741.349	13.5508
	742.502	11.3457			742.502	14.0415
	743.656	10.7176			743.656	13.5428
	744.809	10.8146			744.809	13.6792
	745.963	11.0373			745.963	13.9464
	747.116	11.0035			747.116	13.7555
	748.27	10.7741			748.27	13.2451
	749.423	10.7526			749.423	13.1251
	750.577	11.259			750.577	13.8673
	751.73	10.8514			751.73	13.332
	752.884	10.82			752.884	13.0472
	754.037	11.1331			754.037	13.5707
	755.191	11.452			755.191	14.225
	756.344	11.3742			756.344	13.5933
	757.498	10.6925			757.498	12.9121
	758.651	11.2116			758.651	13.5818
	759.805	11.0722			759.805	13.7157
	760.958	11.0008			760.958	13.54
	762.112	11.3072			762.112	13.5115
	763.265	11.2414			763.265	13.7396
	764.419	10.8553			764.419	13.2444
	765.572	11.0991			765.572	13.4928
	766.726	10.7538			766.726	12.8465
	767.879	10.4159			767.879	12.404
	769.033	10.5532			769.033	12.7339
	770.186	10.8263			770.186	12.8333
	771.34	10.8569			771.34	12.8324
	772.493	10.9494			772.493	12.8975
	773.647	10.6761			773.647	12.6183
	774.8	10.4934			774.8	12.508
	775.954	10.6629			775.954	12.7044
	777.107	10.8131			777.107	12.5297
	778.261	10.9518			778.261	13.0895
	779.414	11.0737			779.414	13.1357
	780.568	10.9421			780.568	12.9996
	781.721	10.7537			781.721	12.5258
	782.875	10.6473			782.875	11.9161
	784.028	10.5009			784.028	12.0312
	785.182	10.8171			785.182	12.6756
	786.335	10.6725			786.335	12.361
	787.489	10.5784			787.489	11.926
	788.642	10.5744			788.642	11.9661
	789.796	10.5235			789.796	12.3204
	790.949	10.3063			790.949	11.9894
	792.103	10.8446			792.103	12.5984
	793.256	10.8777			793.256	12.3992
	794.41	10.6365			794.41	12.0103
	795.563	10.3572			795.563	11.6991
	796.717	10.1561			796.717	11.4582
	797.87	10.0037			797.87	11.1205
	799.024	10.4968			799.024	11.8457
	800.178	10.548			800.178	11.9206
	801.331	10.412			801.331	11.6442
	802.485	10.3012			802.485	11.6072
	803.638	10.3277			803.638	11.9202
	804.792	10.4314			804.792	12.0112
	805.945	10.0858			805.945	11.7608
	807.098	10.3112			807.098	11.9059
	808.252	10.3293			808.252	12.0428
	809.405	10.3014			809.405	11.891
	810.559	10.3014			810.559	11.6275
	811.712	10.1436			811.712	11.7536
	812.866	10.2135			812.866	11.6148
	814.019	10.4731			814.019	12.3606
	815.173	10.4114			815.173	11.9937
	816.327	10.3236			816.327	11.7883
	817.48	10.2894			817.48	12.0676
	818.634	10.1436			818.634	11.8767
	819.787	10.2849			819.787	11.3297
	820.941	10.5765			820.941	12.115
	822.094	10.4659			822.094	11.93
	823.248	10.2157			823.248	11.5381
	824.401	10.1733			824.401	11.5788
	825.555	10.4544			825.555	12.0551
	826.708	10.4147			826.708	12.1453
	827.862	10.2597			827.862	11.4571
	829.015	10.4106			829.015	11.6091
	830.169	10.4976			830.169	11.8679
	831.322	10.5069			831.322	11.9694
	832.476	10.5196			832.476	11.9061
	833.629	10.1955			833.629	11.2995
	834.783	10.4796			834.783	11.749
	835.936	10.6257			835.936	11.9635
	837.09	10.7087			837.09	11.9597
	838.243	10.8307			838.243	12.0328
	839.397	10.8431			839.397	12.1425
	840.55	10.2333			840.55	11.5521
	841.704	10.6627			841.704	12.325
	842.857	10.8375			842.857	12.0628
	844.011	10.5786			844.011	11.7397
	845.164	10.3955			845.164	11.7245
	846.318	10.6008			846.318	12.0515
	847.471	10.8893			847.471	12.4669
	848.625	10.3767			848.625	11.8856
	849.778	10.4103			849.778	11.8226
	850.932	10.5695			850.932	11.9609
	852.085	10.509			852.085	11.8529
	853.239	10.4386			853.239	11.6794
	854.392	10.7682			854.392	11.9404
	855.546	10.6562			855.546	11.9597
	856.699	10.6175			856.699	11.988
	857.853	10.6013			857.853	11.9845
	859.006	10.6958			859.006	12.0475
	860.16	10.5804			860.16	12.0771
	861.313	10.1796			861.313	12.032
	862.467	10.543			862.467	12.2904
	863.62	10.4604			863.62	11.9121
	864.774	10.5979			864.774	11.8645
	865.927	10.6698			865.927	12.1455
	867.081	10.704			867.081	12.3207
	868.234	10.6777			868.234	12.0467
	869.388	10.4011			869.388	11.468
	870.541	10.4792			870.541	11.8155
	871.695	10.5895			871.695	11.8577
	872.848	10.4328			872.848	11.7889
	874.002	10.4855			874.002	11.9168
	875.155	10.4713			875.155	12.0036
	876.309	9.92421			876.309	11.6956
	877.462	10.7781			877.462	12.1578
	878.616	10.4921			878.616	11.6454
	879.769	10.4691			879.769	11.8741
	880.923	10.4662			880.923	12.0506
	882.076	10.5235			882.076	12.0814
	883.23	10.6229			883.23	12.0993
	884.383	10.3074			884.383	11.8174
	885.537	10.4165			885.537	12.0389
	886.69	10.3554			886.69	11.5409
	887.844	10.4365			887.844	11.8987
	888.997	10.487			888.997	12.2912
	890.151	10.4193			890.151	12.0791
	891.304	10.3616			891.304	11.6512
	892.458	10.2919			892.458	11.7382
	893.611	10.1681			893.611	11.3298
	894.765	10.4614			894.765	11.6935
	895.918	10.3538			895.918	11.6862
	897.072	10.1672			897.072	11.6103
	898.225	10.4216			898.225	12.0517
	899.379	10.4011			899.379	12.0026
	900.532	10.2524			900.532	11.4028
	901.686	10.3738			901.686	11.4512
	902.839	10.2784			902.839	11.4041
	903.993	10.2041			903.993	11.4564
	905.146	10.1511			905.146	11.3429
	906.3	9.89116			906.3	10.6313
	907.453	10.6095			907.453	12.1577
	908.607	10.2929			908.607	11.4177
	909.76	10.1455			909.76	11.5453
	910.914	10.2482			910.914	11.5779
	912.067	10.1974			912.067	11.3039
	913.221	10.0001			913.221	11.2513
	914.375	10.7011			914.375	11.9597
	915.528	10.0365			915.528	11.6226
	916.682	9.91648			916.682	11.345
	917.835	10.0844			917.835	11.5301
	918.989	10.0488			918.989	11.29
	920.142	9.86767			920.142	10.863
	921.295	10.0149			921.295	11.381
	922.449	10.3521			922.449	12.2204
	923.602	10.0681			923.602	11.7048
	924.756	10.2444			924.756	11.4168
	925.909	10.4088			925.909	11.3229
	927.063	10.2742			927.063	11.2111
	928.216	10.044			928.216	11.0986
	929.37	10.3033			929.37	11.3169
	930.524	10.4163			930.524	11.3905
	931.677	10.0856			931.677	11.3061
	932.831	10.0506			932.831	11.1325
	933.984	10.294			933.984	11.4097
	935.138	10.4105			935.138	11.6643
	936.291	10.1987			936.291	11.4016
	937.444	10.2962			937.444	11.6916
	938.598	10.1792			938.598	11.2284
	939.751	10.1451			939.751	11.3555
	940.905	10.001			940.905	11.1996
	942.058	9.99368			942.058	11.3019
	943.212	10.2587			943.212	11.7683
	944.366	10.5993			944.366	12.0251
	945.519	10.4672			945.519	11.9481
	946.673	10.2916			946.673	11.4471
	947.826	10.1396			947.826	11.192
	948.98	10.1306			948.98	11.2986
	950.133	10.3368			950.133	11.5882
	951.287	10.5039			951.287	11.5515
	952.44	10.2026			952.44	10.8774
	953.594	10.1636			953.594	11.857
	954.747	10.368			954.747	11.5286
	955.901	10.4149			955.901	11.5343
	957.054	10.3478			957.054	11.7896
	958.208	10.2153			958.208	11.7753
	959.361	10.0902			959.361	11.3642
	960.515	10.1108			960.515	11.2679
	961.668	10.4282			961.668	11.6511
	962.822	10.1976			962.822	11.526
	963.975	10.5052			963.975	11.6795
	965.129	10.4564			965.129	11.6917
	966.282	10.1372			966.282	11.6174
	967.436	10.1414			967.436	11.6674
	968.589	10.29			968.589	11.5063
	969.743	10.1649			969.743	11.4746
	970.896	10.3484			970.896	11.7232
	972.05	10.34			972.05	11.5835
	973.203	10.2724			973.203	11.5454
	974.357	10.1584			974.357	11.5543
	975.51	10.1166			975.51	11.5001
	976.664	10.8702			976.664	12.457
	977.817	10.4047			977.817	11.9034
	978.971	10.1991			978.971	11.3308
	980.124	10.1577			980.124	11.0212
	981.278	10.1367			981.278	11.1073
	982.431	10.2059			982.431	11.2765
	983.585	10.411			983.585	11.2088
	984.738	10.2426			984.738	11.4508
	985.892	10.1392			985.892	11.0869
	987.045	10.2387			987.045	11.1535
	988.199	10.2586			988.199	11.124
	989.352	10.2504			989.352	11.3862
	990.506	10.2962			990.506	11.8763
	991.659	10.3463			991.659	12.0197
	992.813	10.1717			992.813	11.6447
	993.966	10.4606			993.966	12.092
	995.12	10.2487			995.12	11.8504
	996.273	10.1422			996.273	11.5531
	997.427	10.1704			997.427	11.3485
	998.58	10.1962			998.58	11.3082
	999.734	10.1127			999.734	11.4429
	1000.89	9.90152			1000.89	11.4664
	1002.04	9.81922			1002.04	11.2912
	1003.19	10.0926			1003.19	11.4821
	1004.35	10.1673			1004.35	11.3657
	1005.5	10.0421			1005.5	11.3873
	1006.65	10.0644			1006.65	11.7143
	1007.81	10.3594			1007.81	11.9687
	1008.96	10.1393			1008.96	11.7274
	1010.12	9.90214			1010.12	11.2143
	1011.27	9.99042			1011.27	11.5122
	1012.42	10.4498			1012.42	12.272
	1013.58	10.3709			1013.58	12.0631
	1014.73	10.1002			1014.73	11.5544
	1015.88	10.3909			1015.88	12.0189
	1017.04	10.3742			1017.04	12.0416
	1018.19	10.1786			1018.19	11.5128
	1019.34	10.4236			1019.34	11.6028
	1020.5	10.3252			1020.5	11.6522
	1021.65	10.2227			1021.65	11.4722
	1022.8	10.3049			1022.8	11.3772
	1023.96	10.3805			1023.96	11.592
	1025.11	10.1405			1025.11	11.6822
	1026.26	10.3345			1026.26	11.587
	1027.42	10.2745			1027.42	11.6505
	1028.57	10.2531			1028.57	11.5274
	1029.72	10.3605			1029.72	11.9289
	1030.88	10.4313			1030.88	12.1623
	1032.03	10.2293			1032.03	11.476
	1033.18	9.8107			1033.18	10.6201
	1034.34	10.357			1034.34	11.7869
	1035.49	10.2397			1035.49	11.7564
	1036.65	10.386			1036.65	11.8508
	1037.8	10.1878			1037.8	11.7696
	1038.95	10.1699			1038.95	11.7752
	1040.11	10.4387			1040.11	11.9864
	1041.26	10.2916			1041.26	12.014
	1042.41	10.2349			1042.41	11.5174
	1043.57	10.3376			1043.57	11.4649
	1044.72	10.4259			1044.72	12.2788
	1045.87	10.1599			1045.87	12.0088
	1047.03	10.105			1047.03	11.8588
	1048.18	10.2703			1048.18	12.0516
	1049.34	10.1869			1049.34	11.743
	1050.49	10.0552			1050.49	11.7449
	1051.64	10.0754			1051.64	11.5825
	1052.8	10.0178			1052.8	12.0382
	1053.95	10.1278			1053.95	11.9545
	1055.1	10.3063			1055.1	11.71
	1056.26	10.2577			1056.26	11.5736
	1057.41	10.0566			1057.41	11.6055
	1058.56	10.3283			1058.56	11.8319
	1059.72	10.4926			1059.72	11.5579
	1060.87	10.3953			1060.87	11.5225
	1062.02	10.0587			1062.02	11.2903
	1063.18	10.2021			1063.18	11.8179
	1064.33	10.4505			1064.33	12.1874
	1065.48	10.3845			1065.48	11.9704
	1066.64	10.1792			1066.64	11.8946
	1067.79	10.2386			1067.79	11.5883
	1068.94	10.211			1068.94	11.7992
	1070.1	10.128			1070.1	11.6515
	1071.25	9.98208			1071.25	11.7441
	1072.4	9.92527			1072.4	11.8035
	1073.56	10.0137			1073.56	11.7814
	1074.71	10.1013			1074.71	11.7955
	1075.87	9.96015			1075.87	11.7174
	1077.02	10.1218			1077.02	11.8448
	1078.17	10.1103			1078.17	11.7227
	1079.33	10.3025			1079.33	11.7464
	1080.48	10.0928			1080.48	11.4952
	1081.63	9.98233			1081.63	11.3114
	1082.79	10.1137			1082.79	11.4673
	1083.94	9.94655			1083.94	11.6619
	1085.09	10.0124			1085.09	11.4708
	1086.25	10.2345			1086.25	11.9309
	1087.4	10.0856			1087.4	11.1781
	1088.55	9.96707			1088.55	11.1203
	1089.71	10.0689			1089.71	11.4388
	1090.86	9.97013			1090.86	11.3415
	1092.01	9.7277			1092.01	11.088
	1093.17	10.3283			1093.17	11.9968
	1094.32	9.95985			1094.32	11.75
	1095.47	9.91513			1095.47	11.7349
	1096.63	9.69994			1096.63	11.5106
	1097.78	10.0862			1097.78	11.8575
	1098.93	9.99466			1098.93	11.6348
	1100.09	9.63984			1100.09	11.1165
	1101.24	10.0611			1101.24	11.4201
	1102.4	9.98207			1102.4	11.1484
	1103.55	10.1166			1103.55	11.8583
	1104.7	10.1143			1104.7	11.7732
	1105.86	10.0139			1105.86	11.3637
	1107.01	10.068			1107.01	11.4867
	1108.16	10.1619			1108.16	11.6342
	1109.32	10.2051			1109.32	11.5762
	1110.47	10.3021			1110.47	11.8449
	1111.62	10.3075			1111.62	11.5785
	1112.78	10.2289			1112.78	11.7931
	1113.93	9.96833			1113.93	11.7267
	1115.08	10.0141			1115.08	11.8389
	1116.24	9.97021			1116.24	12.1498
	1117.39	10.163			1117.39	12.2299
	1118.55	10.5004			1118.55	11.9339
	1119.7	10.0107			1119.7	11.774
	1120.85	10.031			1120.85	11.7853
	1122.01	10.2894			1122.01	12.0939
	1123.16	10.1219			1123.16	11.7795
	1124.31	10.3544			1124.31	11.5968
	1125.47	10.2525			1125.47	11.4634
	1126.62	9.95424			1126.62	11.41
	1127.77	10.0418			1127.77	11.4706
	1128.93	10.2561			1128.93	11.5384
	1130.08	10.0725			1130.08	11.7906
	1131.23	9.97187			1131.23	11.5393
	1132.39	10.0353			1132.39	11.5004
	1133.54	10.4158			1133.54	11.7588
	1134.69	10.4869			1134.69	11.8274
	1135.85	10.2284			1135.85	11.5562
	1137	10.1591			1137	11.5344
	1138.15	10.284			1138.15	11.9775
	1139.31	10.5818			1139.31	12.2209
	1140.46	10.5866			1140.46	12.1097
	1141.62	10.4297			1141.62	12.2023
	1142.77	10.3008			1142.77	12.1038
	1143.92	10.3414			1143.92	11.9271
	1145.08	10.529			1145.08	12.1405
	1146.23	10.6632			1146.23	12.5725
	1147.38	10.3819			1147.38	12.3524
	1148.54	10.1426			1148.54	11.558
	1149.69	10.39			1149.69	11.8331
	1150.84	10.3523			1150.84	11.83
	1152	10.2256			1152	11.8122
	1153.15	10.099			1153.15	11.5242
	1154.3	10.0666			1154.3	11.3818
	1155.46	10.0742			1155.46	11.627
	1156.61	10.0356			1156.61	11.8404
	1157.76	10.1827			1157.76	11.9326
	1158.92	10.3556			1158.92	12.0358
	1160.07	10.2479			1160.07	12.0002
	1161.22	10.1836			1161.22	12.1432
	1162.38	10.0731			1162.38	12.014
	1163.53	9.96575			1163.53	11.7177
	1164.68	9.99006			1164.68	11.6467
	1165.84	9.99204			1165.84	11.6165
	1166.99	10.5872			1166.99	12.5723
	1168.15	10.3909			1168.15	11.9128
	1169.3	9.91959			1169.3	11.6349
	1170.45	9.85501			1170.45	11.3778
	1171.61	10.1171			1171.61	11.6693
	1172.76	10.2805			1172.76	11.7785
	1173.91	10.196			1173.91	11.5486
	1175.07	10.3987			1175.07	12.1968
	1176.22	10.1039			1176.22	11.8251
	1177.37	10.3963			1177.37	11.8549
	1178.53	10.3697			1178.53	11.8382
	1179.68	10.2813			1179.68	11.802
	1180.83	10.1553			1180.83	11.6257
	1181.99	10.1512			1181.99	11.6905
	1183.14	10.3275			1183.14	12.0221
	1184.3	10.3844			1184.3	12.0839
	1185.45	9.96247			1185.45	11.7257
	1186.6	10.1236			1186.6	11.5154
	1187.76	10.1453			1187.76	11.5163
	1188.91	10.0983			1188.91	11.8614
	1190.06	10.1381			1190.06	11.8955
	1191.22	10.2022			1191.22	12.0569
	1192.37	10.2853			1192.37	12.2506
	1193.52	10.2865			1193.52	12.0499
	1194.68	9.9084			1194.68	11.7915
	1195.83	10.0589			1195.83	11.9472
	1196.98	10.0366			1196.98	11.8133
	1198.14	9.97825			1198.14	11.8833
	1199.29	10.0831			1199.29	12.135
	1200.44	9.97447			1200.44	11.8879
	1201.6	9.91197			1201.6	11.5024
	1202.75	10.2088			1202.75	11.7186
	1203.9	10.2306			1203.9	12.0453
	1205.06	9.75558			1205.06	11.6409
	1206.21	10.1495			1206.21	12.3062
	1207.37	10.2294			1207.37	12.2331
	1208.52	10.3721			1208.52	12.1319
	1209.67	10.3117			1209.67	12.0883
	1210.83	10.3374			1210.83	12.4609
	1211.98	10.3808			1211.98	12.5851
	1213.13	10.2167			1213.13	12.1698
	1214.29	10.3306			1214.29	12.1516
	1215.44	10.2112			1215.44	12.1722
	1216.59	10.2644			1216.59	12.449
	1217.75	9.99507			1217.75	12.1915
	1218.9	10.0654			1218.9	12.3185
	1220.05	10.1065			1220.05	12.4454
	1221.21	10.0465			1221.21	12.5393
	1222.36	10.1172			1222.36	12.458
	1223.51	10.0649			1223.51	12.5677
	1224.67	10.4456			1224.67	12.5982
	1225.82	10.2024			1225.82	12.8143
	1226.97	10.283			1226.97	12.7467
	1228.13	10.5601			1228.13	13.298
	1229.28	10.4465			1229.28	12.813
	1230.43	10.3221			1230.43	12.7513
	1231.59	10.4201			1231.59	13.153
	1232.74	10.5236			1232.74	13.3815
	1233.89	10.4037			1233.89	13.0838
	1235.05	10.4274			1235.05	13.2475
	1236.2	10.2876			1236.2	12.9499
	1237.36	10.0351			1237.36	12.4798
	1238.51	10.268			1238.51	12.7867
	1239.66	10.5204			1239.66	13.086
	1240.82	10.3511			1240.82	13.0212
	1241.97	10.3219			1241.97	12.9877
	1243.12	10.2571			1243.12	13.2359
	1244.28	10.4559			1244.28	13.4371
	1245.43	10.7245			1245.43	13.6068
	1246.58	10.6055			1246.58	13.857
	1247.74	10.5045			1247.74	13.3469
	1248.89	10.5113			1248.89	13.7215
	1250.04	10.5237			1250.04	13.337
	1251.2	10.6842			1251.2	13.4273
	1252.35	10.5833			1252.35	13.6983
	1253.51	10.6493			1253.51	13.4288
	1254.66	10.7821			1254.66	13.5846
	1255.81	10.6117			1255.81	13.6443
	1256.97	10.8493			1256.97	13.7673
	1258.12	10.8549			1258.12	14.0047
	1259.27	10.584			1259.27	13.7174
	1260.43	10.7534			1260.43	13.8626
	1261.58	10.9215			1261.58	14.1091
	1262.73	10.915			1262.73	14.1102
	1263.89	10.8604			1263.89	14.2187
	1265.04	10.7421			1265.04	13.9227
	1266.19	10.8695			1266.19	14.3497
	1267.35	10.9324			1267.35	14.3484
	1268.5	10.7874			1268.5	14.2539
	1269.65	10.7957			1269.65	14.578
	1270.81	10.7065			1270.81	14.7366
	1271.96	10.7943			1271.96	14.6746
	1273.12	10.8865			1273.12	14.5592
	1274.27	10.944			1274.27	14.7436
	1275.42	10.9127			1275.42	14.7019
	1276.58	11.146			1276.58	15.2401
	1277.73	10.9288			1277.73	14.8417
	1278.88	11.0665			1278.88	14.8074
	1280.04	11.1549			1280.04	15.1553
	1281.19	11.0565			1281.19	15.2304
	1282.34	10.9042			1282.34	15.0358
	1283.5	10.8465			1283.5	15.3791
	1284.65	10.9053			1284.65	15.409
	1285.8	10.9199			1285.8	14.7711
	1286.96	10.9614			1286.96	14.9921
	1288.11	10.9588			1288.11	15.2603
	1289.26	10.7068			1289.26	14.9836
	1290.42	10.9951			1290.42	15.5498
	1291.57	10.9206			1291.57	15.3796
	1292.72	10.7435			1292.72	15.2474
	1293.88	10.9169			1293.88	15.3422
	1295.03	11.0997			1295.03	15.3223
	1296.18	10.7776			1296.18	15.024
	1297.34	10.7762			1297.34	15.2571
	1298.49	10.9669			1298.49	15.9383
	1299.64	11.2232			1299.64	15.9798
	1300.8	10.7247			1300.8	15.4682
	1301.95	11.0416			1301.95	15.9424
	1303.11	10.9357			1303.11	15.8978
	1304.26	10.7266			1304.26	15.6693
	1305.41	10.7798			1305.41	15.6217
	1306.57	10.7547			1306.57	15.5734
	1307.72	10.761			1307.72	15.8826
	1308.87	10.881			1308.87	16.0187
	1310.03	10.8782			1310.03	15.4457
	1311.18	10.7745			1311.18	15.3736
	1312.33	10.8002			1312.33	15.3976
	1313.49	10.8867			1313.49	15.5771
	1314.64	10.8036			1314.64	15.4567
	1315.79	10.649			1315.79	15.3258
	1316.95	10.6738			1316.95	15.7525
	1318.1	10.7414			1318.1	15.7732
	1319.26	10.5171			1319.26	15.4049
	1320.41	10.4736			1320.41	15.2397
	1321.56	10.7077			1321.56	15.9499
	1322.71	10.5467			1322.71	15.5163
	1323.87	10.6075			1323.87	15.305
	1325.02	10.4311			1325.02	15.2924
	1326.18	10.4885			1326.18	15.2743
	1327.33	10.6907			1327.33	15.1313
	1328.48	10.2729			1328.48	14.8988
	1329.64	10.4067			1329.64	15.1626
	1330.79	10.6654			1330.79	15.45
	1331.94	10.3343			1331.94	15.0691
	1333.1	10.3597			1333.1	15.2244
	1334.25	10.223			1334.25	14.9556
	1335.4	10.2364			1335.4	14.9888
	1336.56	10.2068			1336.56	14.9663
	1337.71	10.2807			1337.71	14.9192
	1338.86	10.254			1338.86	14.9257
	1340.02	10.3272			1340.02	15.0845
	1341.17	10.2676			1341.17	14.7678
	1342.33	10.1395			1342.33	14.3937
	1343.48	10.3939			1343.48	15.2463
	1344.63	10.1458			1344.63	14.9521
	1345.79	9.9043			1345.79	14.1555
	1346.94	10.2332			1346.94	14.4564
	1348.09	10.092			1348.09	14.1759
	1349.25	9.93204			1349.25	14.0465
	1350.4	10.1356			1350.4	14.8888
	1351.55	10.3603			1351.55	14.7531
	1352.71	10.2661			1352.71	14.6458
	1353.86	10.2108			1353.86	14.4491
	1355.01	10.1794			1355.01	14.0896
	1356.17	9.96998			1356.17	13.5579
	1357.32	10.176			1357.32	13.9307
	1358.47	10.1371			1358.47	14.1693
	1359.63	10.0575			1359.63	13.9416
	1360.78	10.3036			1360.78	13.9385
	1361.93	10.1041			1361.93	13.9161
	1363.09	9.9138			1363.09	13.6008
	1364.24	9.95866			1364.24	13.6991
	1365.39	10.1559			1365.39	13.713
	1366.55	9.99756			1366.55	13.339
	1367.7	9.93881			1367.7	13.063
	1368.86	10.1095			1368.86	13.6875
	1370.01	9.92528			1370.01	13.0946
	1371.16	9.91583			1371.16	13.267
	1372.32	10.0157			1372.32	13.3262
	1373.47	9.97893			1373.47	13.5557
	1374.62	9.84856			1374.62	13.265
	1375.78	9.93156			1375.78	13.1072
	1376.93	9.93278			1376.93	12.8607
	1378.08	9.76453			1378.08	13.1072
	1379.24	9.97841			1379.24	13.4023
	1380.39	9.83213			1380.39	13.0461
	1381.54	9.99184			1381.54	13.1514
	1382.7	9.8079			1382.7	13.0201
	1383.85	10.0507			1383.85	13.2386
	1385	10.0348			1385	12.9465
	1386.16	9.74127			1386.16	12.3412
	1387.31	9.66334			1387.31	12.3037
	1388.46	9.84872			1388.46	12.6346
	1389.62	9.70436			1389.62	12.2271
	1390.77	9.67322			1390.77	12.1136
	1391.92	9.81027			1391.92	12.716
	1393.08	9.80969			1393.08	12.3098
	1394.23	9.75792			1394.23	12.3957
	1395.39	9.55672			1395.39	12.0486
	1396.54	9.58591			1396.54	12.0816
	1397.69	9.6971			1397.69	12.2919
	1398.85	9.80256			1398.85	12.4021
	1400	9.93431			1400	12.5032
	1401.15	10.0406			1401.15	12.9044
	1402.31	10.063			1402.31	13.0484
	1403.46	9.68395			1403.46	12.1879
	1404.61	9.86999			1404.61	12.4181
	1405.77	9.88022			1405.77	12.5509
	1406.92	9.60736			1406.92	12.1151
	1408.08	9.55933			1408.08	11.8495
	1409.23	9.63439			1409.23	11.8732
	1410.38	9.74024			1410.38	11.9583
	1411.54	9.80736			1411.54	11.9784
	1412.69	9.71399			1412.69	11.9557
	1413.84	9.70257			1413.84	11.7215
	1415	9.57083			1415	11.7205
	1416.15	9.41322			1416.15	11.2985
	1417.3	9.47503			1417.3	11.2678
	1418.46	9.46118			1418.46	11.2255
	1419.61	9.54599			1419.61	11.4664
	1420.76	9.69449			1420.76	11.6445
	1421.92	9.72754			1421.92	11.7518
	1423.07	9.56838			1423.07	11.6245
	1424.22	9.39085			1424.22	11.0126
	1425.38	9.39735			1425.38	11.2945
	1426.53	9.36503			1426.53	11.3252
	1427.68	9.40222			1427.68	11.1621
	1428.84	9.4456			1428.84	11.4952
	1429.99	9.50028			1429.99	11.5628
	1431.14	9.50617			1431.14	11.1201
	1432.3	9.68495			1432.3	11.1121
	1433.45	9.6022			1433.45	11.0754
	1434.61	9.26199			1434.61	10.7867
	1435.76	9.36408			1435.76	11.0753
	1436.91	9.49194			1436.91	11.3344
	1438.07	9.53987			1438.07	11.0092
	1439.22	9.45141			1439.22	10.909
	1440.37	9.47414			1440.37	10.7371
	1441.53	9.57339			1441.53	10.9793
	1442.68	9.5629			1442.68	10.8017
	1443.83	9.52128			1443.83	10.8205
	1444.99	9.46889			1444.99	10.8244
	1446.14	9.24741			1446.14	10.5287
	1447.29	9.26576			1447.29	10.6661
	1448.45	9.25178			1448.45	10.5214
	1449.6	9.33021			1449.6	10.5121
	1450.75	9.24797			1450.75	10.3061
	1451.91	9.39982			1451.91	10.8371
	1453.06	9.41339			1453.06	10.7153
	1454.21	9.44003			1454.21	10.6679
	1455.37	9.55502			1455.37	10.8241
	1456.52	9.48457			1456.52	10.6473
	1457.67	9.45795			1457.67	10.4845
	1458.83	9.57742			1458.83	10.5837
	1459.98	9.23606			1459.98	10.5606
	1461.14	9.05654			1461.14	10.3232
	1462.29	9.063			1462.29	9.74668
	1463.44	9.37148			1463.44	10.2297
	1464.6	9.3521			1464.6	10.3578
	1465.75	9.39579			1465.75	10.4606
	1466.9	9.19532			1466.9	10.2514
	1468.06	9.20678			1468.06	10.4779
	1469.21	9.5098			1469.21	10.8189
	1470.36	9.54253			1470.36	10.2812
	1471.52	9.26848			1471.52	10.0527
	1472.67	9.29245			1472.67	10.5148
	1473.82	9.32973			1473.82	10.4422
	1474.98	9.19023			1474.98	10.1047
	1476.13	9.27035			1476.13	10.1584
	1477.29	9.37419			1477.29	10.3423
	1478.44	9.3228			1478.44	10.3521
	1479.59	9.39655			1479.59	10.4602
	1480.74	9.56244			1480.74	10.5813
	1481.9	9.53521			1481.9	10.2791
	1483.05	9.3771			1483.05	9.9901
	1484.21	9.20416			1484.21	10.0307
	1485.36	9.57102			1485.36	10.5133
	1486.51	9.37392			1486.51	10.3405
	1487.67	9.3903			1487.67	10.3296
	1488.82	9.25912			1488.82	10.4085
	1489.97	9.05957			1489.97	9.91143
	1491.13	9.20007			1491.13	10.2092
	1492.28	9.40343			1492.28	10.5141
	1493.43	9.32199			1493.43	10.1598
	1494.59	9.10651			1494.59	9.80489
	1495.74	9.07694			1495.74	9.70067
	1496.89	9.23096			1496.89	9.77588
	1498.05	9.513			1498.05	10.1047
	1499.2	9.20629			1499.2	10.0123
	1500.36	9.27591			1500.36	10.1255
	1501.51	9.37649			1501.51	10.2984
	1502.66	9.45175			1502.66	10.4723
	1503.82	9.29867			1503.82	10.2145
	1504.97	9.13301			1504.97	9.77626
	1506.12	9.27327			1506.12	9.70954
	1507.28	9.45207			1507.28	10.0062
	1508.43	9.18146			1508.43	10.0934
	1509.58	9.18183			1509.58	9.77965
	1510.74	9.27536			1510.74	9.84642
	1511.89	9.7384			1511.89	10.4868
	1513.04	9.22386			1513.04	10.1122
	1514.2	8.79675			1514.2	9.57844
	1515.35	8.98228			1515.35	9.50992
	1516.5	9.25457			1516.5	9.87686
	1517.66	9.25826			1517.66	9.74997
	1518.81	9.13378			1518.81	9.39476
	1519.96	8.93587			1519.96	9.44481
	1521.12	8.64446			1521.12	9.35227
	1522.27	8.97919			1522.27	9.711
	1523.42	9.15737			1523.42	9.58719
	1524.58	9.19087			1524.58	9.62287
	1525.73	9.29756			1525.73	9.90918
	1526.89	8.95602			1526.89	9.7059
	1528.04	8.98064			1528.04	9.44095
	1529.19	9.2889			1529.19	9.59405
	1530.35	9.35769			1530.35	9.54864
	1531.5	9.3605			1531.5	9.646
	1532.65	9.43412			1532.65	10.0322
	1533.81	9.27175			1533.81	9.90899
	1534.96	9.28985			1534.96	10.0381
	1536.11	9.02173			1536.11	9.64939
	1537.27	8.4875			1537.27	8.56844
	1538.42	9.0234			1538.42	9.68558
	1539.57	8.98954			1539.57	9.39667
	1540.73	9.18896			1540.73	9.68992
	1541.88	9.20964			1541.88	9.5589
	1543.04	9.13464			1543.04	9.66292
	1544.19	9.00004			1544.19	9.68397
	1545.34	8.84438			1545.34	9.45585
	1546.49	8.92805			1546.49	9.54384
	1547.65	9.22019			1547.65	9.54655
	1548.8	9.07688			1548.8	9.32955
	1549.96	9.21069			1549.96	9.52787
	1551.11	8.84568			1551.11	8.95873
	1552.26	9.03971			1552.26	9.16539
	1553.42	9.1492			1553.42	9.32557
	1554.57	8.74108			1554.57	9.19158
	1555.72	8.85649			1555.72	9.01259
	1556.88	9.11238			1556.88	9.26234
	1558.03	9.21694			1558.03	9.45334
	1559.18	9.25506			1559.18	9.29859
	1560.34	9.20992			1560.34	9.33602
	1561.49	9.2595			1561.49	9.51473
	1562.64	9.139			1562.64	9.43568
	1563.8	9.08261			1563.8	9.14075
	1564.95	8.82787			1564.95	8.87737
	1566.11	8.8442			1566.11	8.88316
	1567.26	9.1869			1567.26	9.21076
	1568.41	9.14594			1568.41	9.13222
	1569.57	9.0512			1569.57	8.9517
	1570.72	8.87503			1570.72	9.04095
	1571.87	8.8905			1571.87	9.21624
	1573.03	9.14358			1573.03	9.21233
	1574.18	9.20483			1574.18	9.22132
	1575.33	9.13348			1575.33	9.42451
	1576.49	8.95713			1576.49	9.23587
	1577.64	8.8699			1577.64	9.04549
	1578.79	8.67699			1578.79	8.94031
	1579.95	8.913			1579.95	8.77215
	1581.1	9.01722			1581.1	9.06346
	1582.25	8.92621			1582.25	8.65718
	1583.41	9.19837			1583.41	9.08554
	1584.56	9.18821			1584.56	9.30043
	1585.71	8.9152			1585.71	8.90644
	1586.87	8.78387			1586.87	8.62649
	1588.02	8.78538			1588.02	8.61928
	1589.17	8.83496			1589.17	8.5381
	1590.33	8.78838			1590.33	8.46022
	1591.48	9.11304			1591.48	9.10466
	1592.63	9.07691			1592.63	9.29232
	1593.79	8.95439			1593.79	8.74628
	1594.94	8.95319			1594.94	9.3622
	1596.1	8.92051			1596.1	8.7385
	1597.25	8.97992			1597.25	8.73885
	1598.4	8.89966			1598.4	8.75434
	1599.56	8.87489			1599.56	8.90346
	1600.71	8.88936			1600.71	8.99409
	1601.86	8.88604			1601.86	8.85671
	1603.02	8.94007			1603.02	8.83303
	1604.17	8.81146			1604.17	8.48044
	1605.32	8.95812			1605.32	8.79746
	1606.48	8.84258			1606.48	8.76076
	1607.63	8.95978			1607.63	8.72686
	1608.78	8.76773			1608.78	8.73517
	1609.94	9.04301			1609.94	9.16301
	1611.09	9.06369			1611.09	9.162
	1612.24	8.88165			1612.24	8.78078
	1613.4	8.75943			1613.4	8.44196
	1614.55	8.76599			1614.55	8.70194
	1615.7	8.84196			1615.7	9.14852
	1616.86	8.81012			1616.86	9.09201
	1618.01	8.68421			1618.01	8.77103
	1619.17	8.76865			1619.17	8.56884
	1620.32	8.46756			1620.32	8.38385
	1621.47	8.79391			1621.47	8.67659
	1622.63	8.68851			1622.63	8.67235
	1623.78	8.74714			1623.78	8.54238
	1624.93	8.88649			1624.93	8.68521
	1626.09	8.61197			1626.09	8.43154
	1627.24	8.75345			1627.24	8.51029
	1628.39	8.69448			1628.39	8.62717
	1629.55	8.68812			1629.55	8.65414
	1630.7	8.77687			1630.7	8.56892
	1631.86	8.8596			1631.86	8.57671
	1633.01	8.96063			1633.01	8.64579
	1634.16	8.59027			1634.16	8.2535
	1635.32	8.69319			1635.32	8.533
	1636.47	8.72429			1636.47	8.34043
	1637.62	8.69698			1637.62	8.25903
	1638.78	8.32903			1638.78	7.93877
	1639.93	8.97355			1639.93	8.72497
	1641.08	8.85474			1641.08	8.61306
	1642.24	8.68565			1642.24	8.58635
	1643.39	8.7714			1643.39	8.66948
	1644.54	8.77118			1644.54	8.59892
	1645.7	8.65888			1645.7	8.54233
	1646.85	8.62586			1646.85	8.49526
	1648	8.66948			1648	8.27741
	1649.16	8.75174			1649.16	8.24122
	1650.31	8.84326			1650.31	8.60898
	1651.46	8.66028			1651.46	8.27201
	1652.62	9.17717			1652.62	8.6747
	1653.77	9.15562			1653.77	9.21747
	1654.92	8.81039			1654.92	8.49857
	1656.08	8.57523			1656.08	8.18579
	1657.23	8.82417			1657.23	8.47982
	1658.38	8.62963			1658.38	8.60538
	1659.54	8.62022			1659.54	8.52835
	1660.69	8.62441			1660.69	8.33889
	1661.85	8.6466			1661.85	8.36069
	1663	8.64507			1663	8.32446
	1664.15	8.47594			1664.15	8.18212
	1665.31	8.61474			1665.31	8.50741
	1666.46	9.0308			1666.46	8.46637
	1667.61	8.78552			1667.61	8.28477
	1668.77	8.83412			1668.77	8.86903
	1669.92	8.51479			1669.92	8.14138
	1671.07	8.81141			1671.07	8.4238
	1672.23	9.05822			1672.23	8.53824
	1673.38	8.68668			1673.38	8.18117
	1674.53	8.71631			1674.53	8.25874
	1675.69	8.66747			1675.69	8.6437
	1676.84	8.53709			1676.84	8.25628
	1677.99	8.63735			1677.99	8.21367
	1679.15	8.70415			1679.15	8.36914
	1680.3	8.55238			1680.3	8.00883
	1681.45	8.53803			1681.45	8.03153
	1682.61	8.64556			1682.61	8.21463
	1683.76	8.62604			1683.76	8.35352
	1684.92	8.6609			1684.92	8.02501
	1686.07	8.59967			1686.07	8.22119
	1687.22	8.71172			1687.22	8.25996
	1688.38	8.72726			1688.38	7.91468
	1689.53	8.82796			1689.53	8.09003
	1690.68	8.43187			1690.68	8.07159
	1691.84	8.50598			1691.84	8.3345
	1692.99	8.54196			1692.99	8.09351
	1694.14	8.6331			1694.14	8.12781
	1695.3	8.58155			1695.3	8.26654
	1696.45	8.4583			1696.45	8.11338
	1697.6	8.53096			1697.6	7.97498
	1698.76	8.51735			1698.76	7.79753
	1699.91	8.50105			1699.91	7.62988
	1701.07	8.69461			1701.07	7.90103
	1702.22	8.75888			1702.22	8.2084
	1703.37	8.62043			1703.37	8.43349
	1704.53	8.551			1704.53	8.03394
	1705.68	8.68823			1705.68	8.06391
	1706.83	8.38727			1706.83	7.99985
	1707.99	8.66352			1707.99	7.93405
	1709.14	8.61821			1709.14	8.04693
	1710.29	8.79608			1710.29	8.35405
	1711.45	8.82859			1711.45	8.13866
	1712.6	8.74705			1712.6	8.05375
	1713.75	8.63739			1713.75	8.29005
	1714.91	8.43342			1714.91	8.20201
	1716.06	8.38482			1716.06	7.87437
	1717.21	8.4598			1717.21	7.78404
	1718.37	8.34223			1718.37	7.89727
	1719.52	8.64225			1719.52	7.74621
	1720.67	8.76748			1720.67	8.16656
	1721.83	8.69446			1721.83	7.80131
	1722.98	8.59847			1722.98	7.49474
	1724.13	8.72902			1724.13	7.99104
	1725.29	8.7951			1725.29	8.35965
	1726.44	8.50138			1726.44	7.82464
	1727.6	8.50666			1727.6	7.67802
	1728.75	8.58426			1728.75	7.86084
	1729.9	8.62476			1729.9	7.8639
	1731.06	8.61712			1731.06	7.97236
	1732.21	8.59338			1732.21	7.99603
	1733.36	8.64386			1733.36	7.96977
	1734.52	8.68837			1734.52	8.14648
	1735.67	8.60056			1735.67	7.9113
	1736.82	8.55313			1736.82	7.76456
	1737.98	8.50859			1737.98	7.86824
	1739.13	8.51059			1739.13	7.9803
	1740.28	8.57831			1740.28	7.95593
	1741.44	8.57524			1741.44	8.05485
	1742.59	8.571			1742.59	8.20786
	1743.74	8.46753			1743.74	8.17853
	1744.9	8.39263			1744.9	8.08305
	1746.05	8.35382			1746.05	7.78388
	1747.2	8.62846			1747.2	8.0347
	1748.36	8.79456			1748.36	7.84611
	1749.51	8.73043			1749.51	7.53045
	1750.67	8.56461			1750.67	7.71439
	1751.82	8.41398			1751.82	7.97448
	1752.97	8.42757			1752.97	7.99141
	1754.13	8.62693			1754.13	8.07657
	1755.28	8.74993			1755.28	8.17679
	1756.43	8.53203			1756.43	8.05186
	1757.59	8.22942			1757.59	7.91737
	1758.74	8.61516			1758.74	7.8576
	1759.89	8.784			1759.89	8.27928
	1761.05	7.90967			1761.05	7.04141
	1762.2	8.4155			1762.2	8.07949
	1763.35	8.55133			1763.35	8.07952
	1764.51	8.75686			1764.51	8.21821
	1765.66	8.58037			1765.66	7.9857
	1766.82	8.55776			1766.82	7.9309
	1767.97	8.7693			1767.97	8.11939
	1769.12	8.80302			1769.12	8.23139
	1770.28	8.48907			1770.28	8.08108
	1771.43	8.55016			1771.43	7.95385
	1772.58	8.66543			1772.58	7.95743
	1773.74	8.39061			1773.74	7.93548
	1774.89	8.67864			1774.89	8.05765
	1776.04	8.77412			1776.04	8.26642
	1777.2	8.61151			1777.2	8.21298
	1778.35	8.65538			1778.35	7.90293
	1779.5	8.56793			1779.5	7.86373
	1780.66	8.82618			1780.66	8.07279
	1781.81	8.56223			1781.81	8.13047
	1782.96	8.61941			1782.96	8.56808
	1784.12	8.60585			1784.12	8.12135
	1785.27	8.65992			1785.27	7.90506
	1786.42	8.42917			1786.42	7.91477
	1787.58	8.61694			1787.58	8.27649
	1788.73	8.45668			1788.73	8.18751
	1789.88	8.62311			1789.88	8.30655
	1791.04	8.76366			1791.04	7.96599
	1792.19	8.52642			1792.19	7.48564
	1793.35	8.50457			1793.35	7.71483
	1794.5	8.73137			1794.5	8.02171
	1795.65	8.72553			1795.65	8.02999
	1796.81	8.5996			1796.81	8.09912
	1797.96	8.63103			1797.96	8.10407
	1799.11	8.48169			1799.11	7.71054
	1800.27	8.49675			1800.27	7.93023
	1801.42	8.39805			1801.42	7.73847
	1802.57	8.75685			1802.57	7.99371
	1803.73	8.42809			1803.73	7.89276
	1804.88	8.54134			1804.88	7.88745
	1806.03	8.45194			1806.03	8.11664
	1807.19	8.94142			1807.19	8.59471
	1808.34	9.00526			1808.34	8.63883
	1809.49	8.59947			1809.49	8.16819
	1810.65	8.41601			1810.65	7.9839
	1811.8	8.22286			1811.8	7.76355
	1812.95	8.30164			1812.95	7.62829
	1814.11	8.52243			1814.11	7.77499
	1815.26	8.45378			1815.26	7.8634
	1816.41	8.39286			1816.41	7.77858
	1817.57	8.64407			1817.57	7.75788
	1818.72	8.88532			1818.72	7.93225
	1819.88	8.78989			1819.88	8.15429
	1821.03	8.43956			1821.03	7.91859
	1822.18	8.50798			1822.18	8.06676
	1823.34	8.60834			1823.34	8.17078
	1824.49	8.47348			1824.49	7.89676
	1825.64	8.43577			1825.64	7.51864
	1826.8	8.37356			1826.8	7.4819
	1827.95	8.17738			1827.95	7.47483
	1829.1	8.23814			1829.1	7.57166
	1830.26	8.51959			1830.26	7.66158
	1831.41	8.49984			1831.41	7.35376
	1832.56	8.40875			1832.56	7.3558
	1833.72	8.48385			1833.72	7.87095
	1834.87	8.61744			1834.87	7.79358
	1836.03	8.54561			1836.03	7.68212
	1837.18	8.64998			1837.18	8.00015
	1838.33	8.73003			1838.33	7.89087
	1839.48	8.53577			1839.48	7.4736
	1840.64	8.41525			1840.64	7.48035
	1841.79	8.37986			1841.79	7.51687
	1842.95	8.38282			1842.95	7.41338
	1844.1	8.36776			1844.1	7.421
	1845.25	8.17611			1845.25	7.34292
	1846.41	8.21907			1846.41	7.05633
	1847.56	8.39551			1847.56	7.37644
	1848.71	8.18358			1848.71	7.09295
	1849.87	8.5487			1849.87	7.66376
	1851.02	8.4627			1851.02	7.54477
	1852.17	8.32622			1852.17	7.67683
	1853.33	8.40312			1853.33	7.4796
	1854.48	8.22873			1854.48	7.17015
	1855.63	8.34102			1855.63	7.48217
	1856.79	8.29816			1856.79	7.56981
	1857.94	8.39266			1857.94	7.50606
	1859.1	8.23304			1859.1	7.19111
	1860.25	8.1239			1860.25	7.0331
	1861.4	8.31546			1861.4	7.21026
	1862.56	8.32094			1862.56	7.34886
	1863.71	8.29285			1863.71	7.44377
	1864.86	8.40116			1864.86	7.48243
	1866.02	8.41319			1866.02	7.34283
	1867.17	8.31585			1867.17	7.25446
	1868.32	8.28334			1868.32	7.50225
	1869.48	8.57697			1869.48	7.9999
	1870.63	8.38457			1870.63	7.75956
	1871.78	8.45702			1871.78	7.31204
	1872.94	8.22358			1872.94	7.2507
	1874.09	8.33836			1874.09	7.69516
	1875.24	8.52747			1875.24	7.76549
	1876.4	8.15778			1876.4	7.07293
	1877.55	8.35877			1877.55	7.69184
	1878.7	8.4513			1878.7	7.59019
	1879.86	8.35148			1879.86	7.2435
	1881.01	8.16703			1881.01	6.94835
	1882.16	8.12461			1882.16	7.09474
	1883.32	8.21819			1883.32	7.20916
	1884.47	8.31218			1884.47	7.54356
	1885.63	8.37174			1885.63	7.41563
	1886.78	8.28575			1886.78	7.22855
	1887.93	8.29044			1887.93	7.48117
	1889.09	8.49644			1889.09	7.73456
	1890.24	8.3638			1890.24	7.51036
	1891.39	8.35663			1891.39	7.46693
	1892.55	8.68			1892.55	7.75786
	1893.7	8.67883			1893.7	7.79428
	1894.85	8.41539			1894.85	7.79585
	1896.01	8.2812			1896.01	7.80966
	1897.16	8.35228			1897.16	7.60858
	1898.31	8.37665			1898.31	7.75606
	1899.47	8.45782			1899.47	7.5089
	1900.62	8.1638			1900.62	7.29755
	1901.78	8.24902			1901.78	7.03628
	1902.93	8.4187			1902.93	7.47167
	1904.08	8.49841			1904.08	7.30845
	1905.23	8.46863			1905.23	7.57765
	1906.39	8.15238			1906.39	7.61823
	1907.54	8.16878			1907.54	7.19982
	1908.7	8.14079			1908.7	7.12718
	1909.85	8.40312			1909.85	7.56683
	1911	8.24671			1911	7.61592
	1912.16	8.37635			1912.16	7.94548
	1913.31	8.34872			1913.31	7.3945
	1914.46	8.37879			1914.46	7.57755
	1915.62	8.67123			1915.62	7.771
	1916.77	8.32256			1916.77	7.45604
	1917.92	8.35273			1917.92	7.2642
	1919.08	8.54931			1919.08	7.53694
	1920.23	8.4483			1920.23	7.5693
	1921.38	8.31201			1921.38	7.63137
	1922.54	8.13171			1922.54	7.42108
	1923.69	8.17276			1923.69	7.32402
	1924.85	8.36298			1924.85	7.59741
	1926	8.29924			1926	7.46378
	1927.15	8.35675			1927.15	7.62095
	1928.31	8.42838			1928.31	7.66039
	1929.46	8.45795			1929.46	7.49361
	1930.61	8.52582			1930.61	7.9306
	1931.77	8.28036			1931.77	7.46807
	1932.92	8.24626			1932.92	7.71052
	1934.07	8.44563			1934.07	7.76143
	1935.23	8.47297			1935.23	7.57449
	1936.38	8.80273			1936.38	7.87105
	1937.53	8.40872			1937.53	7.67366
	1938.69	8.33818			1938.69	7.75097
	1939.84	8.28893			1939.84	7.4122
	1940.99	8.33511			1940.99	7.49258
	1942.15	8.31092			1942.15	7.54426
	1943.3	8.34927			1943.3	7.80856
	1944.45	8.47842			1944.45	7.85211
	1945.61	8.54811			1945.61	8.06244
	1946.76	8.503			1946.76	7.59928
	1947.91	8.25126			1947.91	7.73592
	1949.07	8.16814			1949.07	7.57186
	1950.22	8.13983			1950.22	7.46277
	1951.38	8.35217			1951.38	7.58569
	1952.53	8.4176			1952.53	7.69909
	1953.68	8.25641			1953.68	7.52397
	1954.84	8.30154			1954.84	7.43622
	1955.99	8.4623			1955.99	7.52912
	1957.14	8.43169			1957.14	7.53915
	1958.3	8.23769			1958.3	7.31687
	1959.45	8.19165			1959.45	7.24038
	1960.6	8.28706			1960.6	7.43363
	1961.76	8.41137			1961.76	7.44721
	1962.91	8.52406			1962.91	7.37072
	1964.06	8.39936			1964.06	7.48049
	1965.22	8.33579			1965.22	7.62047
	1966.37	8.17411			1966.37	7.41395
	1967.52	8.40905			1967.52	7.53937
	1968.68	8.38375			1968.68	7.51879
	1969.83	8.59243			1969.83	7.83245
	1970.98	8.17087			1970.98	7.36826
	1972.14	8.2418			1972.14	7.35242
	1973.29	8.41237			1973.29	7.72138
	1974.44	8.25072			1974.44	7.02447
	1975.6	8.54617			1975.6	7.60988
	1976.75	8.60434			1976.75	7.82481
	1977.91	8.25618			1977.91	7.66087
	1979.06	8.4639			1979.06	7.89218
	1980.21	8.48651			1980.21	7.67037
	1981.37	8.47237			1981.37	7.79278
	1982.52	8.50876			1982.52	7.73512
	1983.67	8.44951			1983.67	7.53977
	1984.83	8.44355			1984.83	7.20593
	1985.98	8.67169			1985.98	7.8587
	1987.13	8.61546			1987.13	8.06103
	1988.29	8.06214			1988.29	7.30919
	1989.44	8.21351			1989.44	7.28573
	1990.6	8.23432			1990.6	7.37635
	1991.75	8.28836			1991.75	7.50091
	1992.9	8.34704			1992.9	7.37464
	1994.06	8.38888			1994.06	7.4979
	1995.21	8.18693			1995.21	7.63167
	1996.36	8.18325			1996.36	7.59396
	1997.52	8.34126			1997.52	7.61229
	1998.67	8.50512			1998.67	7.73284
	1999.82	8.4804			1999.82	7.70133
	2000.98	8.39716			2000.98	7.57616
	2002.13	8.26104			2002.13	7.36845
	2003.28	8.14954			2003.28	7.27159
	2004.44	8.35416			2004.44	7.34455
	2005.59	8.41363			2005.59	7.28798
	2006.74	8.30026			2006.74	7.44369
	2007.9	8.47769			2007.9	7.67302
	2009.05	8.79766			2009.05	7.80086
	2010.2	8.50165			2010.2	7.66718
	2011.36	8.48432			2011.36	7.66473
	2012.51	8.57685			2012.51	7.91574
	2013.66	8.50123			2013.66	8.0309
	2014.82	8.50949			2014.82	8.07843
	2015.97	8.40982			2015.97	7.52743
	2017.12	8.5906			2017.12	7.5701
	2018.28	8.5649			2018.28	7.43697
	2019.43	8.27091			2019.43	7.80477
	2020.59	7.94625			2020.59	7.25716
	2021.74	8.46719			2021.74	7.32081
	2022.89	8.31649			2022.89	7.78154
	2024.05	8.37755			2024.05	7.51786
	2025.2	8.68765			2025.2	8.04211
	2026.35	8.39189			2026.35	7.3053
	2027.51	8.39136			2027.51	7.63143
	2028.66	8.25855			2028.66	7.41833
	2029.81	8.42789			2029.81	7.84119
	2030.97	8.23259			2030.97	7.38314
	2032.12	8.463			2032.12	7.85399
	2033.27	8.3073			2033.27	7.286
	2034.43	8.5568			2034.43	7.77794
	2035.58	8.5069			2035.58	7.97925
	2036.73	8.39465			2036.73	7.6648
	2037.89	8.08841			2037.89	7.47444
	2039.04	8.27373			2039.04	7.45178
	2040.19	8.42398			2040.19	7.62388
	2041.35	8.38488			2041.35	7.32283
	2042.5	8.31055			2042.5	7.31663
	2043.66	8.353			2043.66	7.61934
	2044.81	8.50601			2044.81	7.66278
	2045.96	8.46982			2045.96	7.55448
	2047.12	8.37579			2047.12	7.77306
	2048.27	8.57103			2048.27	7.79659
	2049.42	8.58634			2049.42	7.70827
	2050.58	8.52627			2050.58	7.71424
	2051.73	8.32391			2051.73	7.53359
	2052.88	8.38223			2052.88	7.67738
	2054.04	8.42991			2054.04	7.93175
	2055.19	8.31635			2055.19	7.75632
	2056.34	8.2572			2056.34	7.67184
	2057.5	8.31622			2057.5	7.69177
	2058.65	8.3037			2058.65	7.57667
	2059.8	8.21277			2059.8	7.47663
	2060.96	8.33584			2060.96	7.47585
	2062.11	8.41133			2062.11	7.6922
	2063.26	8.36125			2063.26	7.60786
	2064.42	8.34425			2064.42	7.26465
	2065.57	8.32159			2065.57	7.35947
	2066.73	8.33454			2066.73	7.42702
	2067.88	8.40095			2067.88	7.42761
	2069.03	8.30951			2069.03	7.40348
	2070.19	8.12106			2070.19	7.17843
	2071.34	8.09453			2071.34	7.25569
	2072.49	8.19439			2072.49	7.19586
	2073.65	8.29322			2073.65	7.15384
	2074.8	8.35331			2074.8	7.43045
	2075.95	8.23936			2075.95	7.35586
	2077.11	8.28054			2077.11	7.35834
	2078.26	8.39487			2078.26	7.67728
	2079.41	8.08016			2079.41	7.15459
	2080.57	8.22556			2080.57	7.29457
	2081.72	7.97298			2081.72	7.04295
	2082.88	8.01166			2082.88	6.84722
	2084.03	8.23095			2084.03	7.2777
	2085.18	8.32922			2085.18	7.27703
	2086.34	8.23296			2086.34	6.9877
	2087.49	8.23361			2087.49	7.15857
	2088.64	8.43998			2088.64	7.28296
	2089.8	8.26948			2089.8	7.31944
	2090.95	8.09325			2090.95	7.11614
	2092.1	8.2923			2092.1	7.46
	2093.26	8.26221			2093.26	7.08257
	2094.41	8.23118			2094.41	7.17154
	2095.56	8.14376			2095.56	7.09456
	2096.72	8.18421			2096.72	7.03261
	2097.87	8.1391			2097.87	7.14682
	2099.02	8.09178			2099.02	7.2008
	2100.18	8.38158			2100.18	7.3383
	2101.33	8.28365			2101.33	7.1366
	2102.48	8.07717			2102.48	7.30856
	2103.64	8.39593			2103.64	7.57612
	2104.79	8.26437			2104.79	7.20187
	2105.95	8.16538			2105.95	6.99539
	2107.1	8.14826			2107.1	7.23954
	2108.25	8.02542			2108.25	6.99194
	2109.41	8.22664			2109.41	7.49394
	2110.56	8.20022			2110.56	7.3145
	2111.71	8.29328			2111.71	7.30978
	2112.87	8.09963			2112.87	6.91061
	2114.02	8.15367			2114.02	7.23192
	2115.17	8.25169			2115.17	7.4035
	2116.33	8.31592			2116.33	7.22841
	2117.48	8.27535			2117.48	7.21149
	2118.63	8.27785			2118.63	7.38607
	2119.79	8.16727			2119.79	7.14755
	2120.94	8.09376			2120.94	7.24729
	2122.09	8.32554			2122.09	7.37476
	2123.25	8.24093			2123.25	7.28994
	2124.4	8.21395			2124.4	7.07205
	2125.55	8.12505			2125.55	6.9163
	2126.71	8.31387			2126.71	7.51412
	2127.86	8.39773			2127.86	7.49718
	2129.01	8.16516			2129.01	7.49738
	2130.17	8.46671			2130.17	7.47406
	2131.32	8.26265			2131.32	7.12123
	2132.48	8.35359			2132.48	7.6144
	2133.63	8.21374			2133.63	7.16301
	2134.78	8.3144			2134.78	7.32433
	2135.94	8.24725			2135.94	7.41104
	2137.09	8.13925			2137.09	7.52846
	2138.24	8.2953			2138.24	7.46903
	2139.4	8.3826			2139.4	7.33471
	2140.55	8.27357			2140.55	7.08578
	2141.7	8.26946			2141.7	7.46223
	2142.86	8.52628			2142.86	7.74014
	2144.01	8.43544			2144.01	7.50117
	2145.16	8.35829			2145.16	7.4906
	2146.32	8.57231			2146.32	7.57906
	2147.47	8.27451			2147.47	7.36703
	2148.62	8.09682			2148.62	7.23993
	2149.78	8.44234			2149.78	7.5781
	2150.93	8.16333			2150.93	7.21705
	2152.09	8.37541			2152.09	7.54248
	2153.24	8.33868			2153.24	7.40724
	2154.39	8.15514			2154.39	6.90741
	2155.55	8.23797			2155.55	7.10377
	2156.7	8.4846			2156.7	7.29088
	2157.85	8.42556			2157.85	7.29606
	2159.01	8.46153			2159.01	7.47284
	2160.16	8.50288			2160.16	7.38099
	2161.31	8.32025			2161.31	7.27849
	2162.47	8.33965			2162.47	7.25301
	2163.62	8.24075			2163.62	7.19789
	2164.77	8.44024			2164.77	7.30769
	2165.93	8.28713			2165.93	7.16261
	2167.08	8.31295			2167.08	7.41918
	2168.23	8.40355			2168.23	7.37245
	2169.39	8.2118			2169.39	7.22212
	2170.54	8.17062			2170.54	7.25305
	2171.7	8.18314			2171.7	7.19547
	2172.85	8.10314			2172.85	7.12865
	2174	8.38223			2174	7.49054
	2175.16	8.31003			2175.16	7.13977
	2176.31	8.38175			2176.31	7.21073
	2177.46	8.28745			2177.46	7.38521
	2178.62	8.27538			2178.62	7.27334
	2179.77	8.14933			2179.77	7.12299
	2180.92	8.22543			2180.92	7.2695
	2182.08	8.2941			2182.08	7.28092
	2183.23	8.17044			2183.23	7.09337
	2184.38	8.06556			2184.38	7.04016
	2185.54	8.20116			2185.54	7.25549
	2186.69	8.19095			2186.69	7.02633
	2187.84	8.06398			2187.84	7.16075
	2189	8.18296			2189	7.10906
	2190.15	8.40371			2190.15	7.55282
	2191.3	8.32344			2191.3	7.34564
	2192.46	8.32402			2192.46	7.43987
	2193.61	8.01447			2193.61	6.85111
	2194.76	7.93347			2194.76	6.832
	2195.92	8.15095			2195.92	7.18372
	2197.07	8.1865			2197.07	7.23339
	2198.22	8.303			2198.22	7.25634
	2199.38	8.19909			2199.38	7.35038
	2200.53	8.33554			2200.53	7.3658
	2201.69	8.28971			2201.69	7.12216
	2202.84	8.17333			2202.84	7.01407
	2203.99	8.03959			2203.99	6.79821
	2205.15	8.20797			2205.15	6.8563
	2206.3	8.0422			2206.3	6.64733
	2207.45	8.22274			2207.45	6.90457
	2208.61	8.191			2208.61	7.21499
	2209.76	7.98766			2209.76	6.85723
	2210.91	7.88979			2210.91	6.61275
	2212.07	7.93977			2212.07	6.74997
	2213.22	8.1807			2213.22	7.00096
	2214.38	8.16555			2214.38	6.93057
	2215.53	8.04936			2215.53	6.93085
	2216.68	8.04832			2216.68	6.81515
	2217.84	8.18111			2217.84	6.8356
	2218.99	7.99949			2218.99	6.73633
	2220.14	8.10028			2220.14	6.88031
	2221.3	8.21316			2221.3	6.78525
	2222.45	8.16858			2222.45	7.03736
	2223.6	8.27742			2223.6	6.98837
	2224.76	8.11298			2224.76	6.72645
	2225.91	8.19964			2225.91	7.17965
	2227.06	8.1731			2227.06	7.08083
	2228.22	8.17891			2228.22	6.87972
	2229.37	8.18214			2229.37	6.967
	2230.52	8.11326			2230.52	6.87495
	2231.68	8.11045			2231.68	6.81079
	2232.83	7.9953			2232.83	6.73418
	2233.98	8.08247			2233.98	6.96624
	2235.14	8.1794			2235.14	7.09133
	2236.29	8.0961			2236.29	7.10347
	2237.45	8.19043			2237.45	7.02307
	2238.6	8.04722			2238.6	6.79648
	2239.75	7.93298			2239.75	6.81841
	2240.91	8.11479			2240.91	6.90972
	2242.06	8.2156			2242.06	6.96954
	2243.21	8.22009			2243.21	6.97799
	2244.37	8.42455			2244.37	7.36234
	2245.52	8.29554			2245.52	7.29397
	2246.67	8.1841			2246.67	7.01378
	2247.83	8.16065			2247.83	6.9168
	2248.98	8.19304			2248.98	6.94371
	2250.13	8.12082			2250.13	6.82751
	2251.29	8.08134			2251.29	6.78774
	2252.44	8.03101			2252.44	6.85723
	2253.59	8.05623			2253.59	6.89253
	2254.75	8.19947			2254.75	6.89116
	2255.9	8.2469			2255.9	6.96717
	2257.05	8.23705			2257.05	6.92814
	2258.21	8.19178			2258.21	7.02919
	2259.36	8.17705			2259.36	7.1506
	2260.51	8.20458			2260.51	6.95218
	2261.67	8.28041			2261.67	7.03095
	2262.82	8.27346			2262.82	7.14094
	2263.97	8.24453			2263.97	7.11826
	2265.13	8.21484			2265.13	7.12001
	2266.28	8.3351			2266.28	7.29197
	2267.44	8.42136			2267.44	7.40004
	2268.59	8.2815			2268.59	7.02006
	2269.74	8.20208			2269.74	7.06315
	2270.9	8.29161			2270.9	7.44488
	2272.05	8.23738			2272.05	7.23553
	2273.2	8.30852			2273.2	6.96132
	2274.36	8.37771			2274.36	7.14032
	2275.51	8.44981			2275.51	7.49895
	2276.66	8.39232			2276.66	7.54326
	2277.82	8.31741			2277.82	7.31976
	2278.97	8.27516			2278.97	7.28112
	2280.12	8.16815			2280.12	7.14007
	2281.28	8.26504			2281.28	7.47682
	2282.43	8.24764			2282.43	7.43299
	2283.59	8.05915			2283.59	7.16207
	2284.74	8.13586			2284.74	7.15119
	2285.89	8.22863			2285.89	7.01061
	2287.05	8.18864			2287.05	6.92939
	2288.2	8.34087			2288.2	7.36438
	2289.35	8.47814			2289.35	7.33634
	2290.51	8.33763			2290.51	7.304
	2291.66	8.25025			2291.66	7.08056
	2292.81	8.19262			2292.81	7.06114
	2293.97	8.13118			2293.97	7.09637
	2295.12	8.29111			2295.12	7.31772
	2296.27	8.22081			2296.27	7.39037
	2297.43	8.27406			2297.43	7.26844
	2298.58	8.22421			2298.58	7.1869
	2299.73	8.24289			2299.73	7.17412
	2300.89	8.18522			2300.89	7.04105
	2302.04	8.05771			2302.04	7.2637
	2303.19	8.27854			2303.19	7.30879
	2304.35	8.34301			2304.35	7.32067
	2305.5	8.07077			2305.5	7.01475
	2306.66	8.30045			2306.66	7.08474
	2307.81	8.34127			2307.81	7.19349
	2308.96	8.38635			2308.96	7.40802
	2310.11	8.35974			2310.11	7.05442
	2311.27	8.40347			2311.27	7.06916
	2312.42	8.04942			2312.42	6.8761
	2313.58	7.93459			2313.58	6.72734
	2314.73	8.16895			2314.73	6.86389
	2315.88	8.1516			2315.88	7.28604
	2317.04	8.28369			2317.04	7.2945
	2318.19	8.13223			2318.19	6.89981
	2319.34	8.46316			2319.34	7.21535
	2320.5	8.03768			2320.5	6.70755
	2321.65	7.94975			2321.65	6.74142
	2322.8	8.26527			2322.8	6.87187
	2323.96	8.09596			2323.96	6.65773
	2325.11	8.32111			2325.11	7.1143
	2326.26	8.18116			2326.26	7.05464
	2327.42	8.28067			2327.42	7.23944
	2328.57	7.92802			2328.57	6.7522
	2329.72	7.82141			2329.72	6.85433
	2330.88	8.04824			2330.88	7.06002
	2332.03	8.17253			2332.03	7.24736
	2333.19	7.99986			2333.19	6.59059
	2334.34	7.94932			2334.34	6.9093
	2335.49	8.13384			2335.49	7.06747
	2336.65	8.37792			2336.65	7.23289
	2337.8	8.40927			2337.8	7.68918
	2338.95	8.32663			2338.95	7.56223
	2340.11	8.14829			2340.11	7.44772
	2341.26	8.11801			2341.26	7.06773
	2342.41	8.17325			2342.41	7.27935
	2343.57	8.13307			2343.57	7.01361
	2344.72	8.36374			2344.72	7.2784
	2345.87	8.32791			2345.87	7.19201
	2347.03	8.20481			2347.03	6.84558
	2348.18	8.11854			2348.18	7.00984
	2349.34	8.21884			2349.34	7.24445
	2350.49	8.40929			2350.49	7.47627
	2351.64	8.23014			2351.64	7.05558
	2352.8	8.36925			2352.8	7.05522
	2353.95	8.21296			2353.95	7.14299
	2355.1	8.45014			2355.1	7.44215
	2356.26	8.30669			2356.26	7.12942
	2357.41	8.03716			2357.41	6.74786
	2358.56	8.17695			2358.56	6.69257
	2359.72	8.1636			2359.72	6.82502
	2360.87	8.25597			2360.87	7.01023
	2362.02	8.15526			2362.02	7.00995
	2363.18	8.12088			2363.18	6.99458
	2364.33	8.16538			2364.33	6.93902
	2365.48	8.06541			2365.48	7.15496
	2366.64	7.95575			2366.64	6.87619
	2367.79	8.15546			2367.79	6.82947
	2368.94	8.06592			2368.94	6.99846
	2370.1	8.0232			2370.1	6.64031
	2371.25	8.20514			2371.25	6.89329
	2372.41	8.04659			2372.41	6.82702
	2373.56	8.22514			2373.56	6.9703
	2374.71	8.28983			2374.71	7.09881
	2375.86	8.24041			2375.86	7.08235
	2377.02	8.14303			2377.02	7.05131
	2378.17	8.31998			2378.17	7.2711
	2379.33	8.54861			2379.33	7.65151
	2380.48	8.23027			2380.48	7.1996
	2381.63	8.21633			2381.63	6.97975
	2382.79	8.13096			2382.79	6.77255
	2383.94	8.23594			2383.94	6.71134
	2385.09	8.29079			2385.09	7.20913
	2386.25	8.1789			2386.25	6.70261
	2387.4	8.1189			2387.4	6.96861
	2388.55	8.04946			2388.55	6.90789
	2389.71	8.08941			2389.71	7.33031
	2390.86	8.27829			2390.86	7.17902
	2392.01	8.06871			2392.01	6.85881
	2393.17	8.56468			2393.17	7.31047
	2394.32	8.3365			2394.32	7.38476
	2395.47	8.03657			2395.47	6.83011
	2396.63	7.8918			2396.63	6.46776
	2397.78	8.33009			2397.78	7.53395
	2398.93	8.27418			2398.93	7.02112
	2400.09	8.23144			2400.09	6.83677
	2401.24	8.22888			2401.24	7.15336
	2402.4	8.09524			2402.4	7.25443
	2403.55	8.39943			2403.55	7.39309
[truncated: 1,384 more rows]

## Sheet: Figure 3d
	Binding energy (eV)	Raw Intensity	Peak Sum	Background	Fe3+ 2p3/2 from FeOCl	Fe3+ 2p1/2 from FeOCl	Fe3+ 2p3/2 satellite from FeOCl	Fe3+ 2p1/2 satellite from FeOCl
	740.55	42104.1	42386.4	42103.1	42103.1	42103.3	42103.4	42385.9
	740.5	41614	42391.3	42102.1	42102.1	42102.3	42102.4	42390.8
	740.45	42361.4	42398.2	42102.9	42102.9	42103.1	42103.2	42397.6
	740.4	42610.8	42402.4	42100.9	42100.9	42101.1	42101.3	42401.9
	740.35	42511.6	42405.9	42098.1	42098.1	42098.3	42098.4	42405.3
	740.3	42127.4	42409.8	42095.6	42095.6	42095.8	42095.9	42409.2
	740.25	41742.8	42415.3	42094.5	42094.5	42094.7	42094.8	42414.7
	740.2	42314.9	42422.2	42094.7	42094.7	42095	42095.1	42421.6
	740.15	41920.8	42427.3	42092.9	42092.9	42093.2	42093.3	42426.6
	740.1	42129.7	42433.9	42092.6	42092.6	42092.8	42093	42433.2
	740.05	42182.5	42439.8	42091.4	42091.4	42091.7	42091.9	42439.1
	740	41491.6	42445.7	42090.1	42090.1	42090.4	42090.5	42445
	739.95	43147.2	42454.3	42091.3	42091.3	42091.6	42091.7	42453.5
	739.9	42228.2	42457	42086.4	42086.4	42086.8	42086.9	42456.2
	739.85	42216.5	42463.2	42084.9	42084.9	42085.3	42085.4	42462.3
	739.8	42607.5	42469.5	42083.5	42083.5	42083.9	42084	42468.6
	739.75	42596.4	42474.6	42080.6	42080.6	42081	42081.1	42473.7
	739.7	41983.3	42479.9	42077.7	42077.7	42078.1	42078.2	42478.9
	739.65	41705.7	42487.5	42077	42077	42077.5	42077.6	42486.5
	739.6	41578	42496.3	42077.4	42077.4	42077.9	42078	42495.2
	739.55	40943.4	42505.7	42078.2	42078.2	42078.7	42078.8	42504.6
	739.5	40769.2	42517.6	42081.3	42081.3	42081.8	42081.9	42516.5
	739.45	41520.9	42530.3	42085.1	42085.1	42085.6	42085.7	42529.1
	739.4	42073.9	42540.5	42086.1	42086.1	42086.7	42086.7	42539.2
	739.35	41727.3	42548.9	42085.1	42085.1	42085.8	42085.8	42547.6
	739.3	41622.2	42558.7	42085.4	42085.4	42086.1	42086.1	42557.3
	739.25	41732.9	42569	42086.1	42086.1	42086.8	42086.8	42567.6
	739.2	41683.7	42579.2	42086.4	42086.4	42087.1	42087.1	42577.7
	739.15	41663.8	42589.7	42086.8	42086.8	42087.6	42087.6	42588.1
	739.1	42618.9	42600.5	42087.4	42087.4	42088.2	42088.2	42598.8
	739.05	41865.8	42608	42084.4	42084.4	42085.3	42085.3	42606.3
	739	41955	42618.5	42084.2	42084.2	42085.2	42085.1	42616.7
	738.95	41584.6	42628.8	42083.7	42083.7	42084.7	42084.6	42626.9
	738.9	41761.2	42640.7	42084.5	42084.5	42085.6	42085.4	42638.7
	738.85	42148.2	42652.2	42084.7	42084.7	42085.8	42085.6	42650.1
	738.8	42086.9	42662.5	42083.4	42083.4	42084.6	42084.4	42660.3
	738.75	42933.6	42673.2	42082.4	42082.4	42083.7	42083.4	42671
	738.7	42678.5	42681.1	42078.3	42078.3	42079.7	42079.4	42678.8
	738.65	42947.4	42690.1	42075.2	42075.2	42076.6	42076.3	42687.7
	738.6	41991.1	42698.4	42071	42071	42072.5	42072.1	42695.9
	738.55	42753.4	42710.4	42070.3	42070.3	42071.8	42071.5	42707.7
	738.5	41497.8	42719.8	42066.8	42066.8	42068.5	42068	42717.1
	738.45	41838.3	42734.1	42067.9	42067.9	42069.6	42069.1	42731.2
	738.4	42055.7	42747.3	42067.7	42067.7	42069.5	42069	42744.3
	738.35	41391.7	42760.1	42066.8	42066.8	42068.7	42068.1	42756.9
	738.3	42792.5	42775.5	42068.2	42068.2	42070.2	42069.6	42772.2
	738.25	42540.3	42786.1	42064.6	42064.6	42066.7	42066	42782.6
	738.2	41529.3	42797.9	42061.9	42061.9	42064.1	42063.3	42794.2
	738.15	41594.3	42813.6	42062.8	42062.8	42065.1	42064.3	42809.8
	738.1	42122	42829.4	42063.5	42063.5	42065.9	42065	42825.4
	738.05	42050.4	42843.5	42062.3	42062.3	42064.9	42063.9	42839.4
	738	41323.8	42858.2	42061.3	42061.3	42064	42063	42853.9
	737.95	41416.8	42875.8	42063	42063	42065.8	42064.7	42871.3
	737.9	41579	42893.5	42064.3	42064.3	42067.3	42066.1	42888.7
	737.85	42032.8	42910.8	42065.1	42065.1	42068.2	42066.9	42905.9
	737.8	42478	42926.8	42064.2	42064.2	42067.5	42066.1	42921.7
	737.75	41392.4	42941.6	42061.7	42061.7	42065.2	42063.6	42936.2
	737.7	41650.2	42960.5	42063.1	42063.1	42066.8	42065.1	42954.9
	737.65	41719.6	42978.9	42063.6	42063.6	42067.5	42065.7	42973
	737.6	41921.4	42997.4	42063.9	42063.9	42067.9	42066	42991.3
	737.55	41973.8	43015.5	42063.4	42063.4	42067.6	42065.6	43009.1
	737.5	41856.3	43033.8	42062.7	42062.7	42067.2	42065	43027.1
	737.45	42145.7	43052.9	42062.5	42062.5	42067.2	42064.8	43045.8
	737.4	42119.9	43071.2	42061.2	42061.2	42066.1	42063.6	43063.9
	737.35	42339.6	43090.1	42059.9	42059.9	42065.1	42062.4	43082.5
	737.3	42777.8	43108.5	42057.9	42057.9	42063.4	42060.5	43100.6
	737.25	43000.1	43125.8	42054.3	42054.3	42060.1	42056.9	43117.4
	737.2	43361	43142.6	42049.9	42049.9	42055.9	42052.6	43133.9
	737.15	42549.6	43158.5	42044.2	42044.2	42050.5	42046.9	43149.4
	737.1	42571.8	43177.7	42041.3	42041.3	42047.9	42044.2	43168.2
	737.05	42739.5	43197.2	42038.4	42038.4	42045.4	42041.4	43187.3
	737	43790.4	43216.6	42034.9	42034.9	42042.2	42037.9	43206.2
	736.95	43541.9	43232.6	42027.5	42027.5	42035.2	42030.7	43221.8
	736.9	41857.1	43249.9	42021	42021	42029.1	42024.3	43238.6
	736.85	42653.3	43273.7	42020.6	42020.6	42029.1	42024	43261.9
	736.8	42592.2	43295.1	42017.3	42017.3	42026.2	42020.8	43282.8
	736.75	42514	43317.1	42014.3	42014.3	42023.5	42017.8	43304.3
	736.7	42783.6	43340	42011.5	42011.5	42021.2	42015.1	43326.6
	736.65	43254.5	43362.2	42007.7	42007.7	42017.8	42011.5	43348.3
	736.6	43074.6	43383.4	42002.2	42002.2	42012.8	42006.1	43368.8
	736.55	42789.7	43405.6	41997.3	41997.3	42008.4	42001.3	43390.3
	736.5	43033.6	43429.3	41993.4	41993.4	42005.1	41997.6	43413.4
	736.45	42058.6	43452.6	41988.6	41988.6	42000.9	41992.9	43436.1
	736.4	42340.5	43480	41987.4	41987.4	42000.2	41991.8	43462.7
	736.35	43835.1	43506.9	41985.1	41985.1	41998.6	41989.7	43488.9
	736.3	42476.4	43528.9	41977.4	41977.4	41991.5	41982.1	43510.1
	736.25	42328.9	43556.3	41974.6	41974.6	41989.4	41979.4	43536.7
	736.2	43203	43584.8	41972.3	41972.3	41987.8	41977.3	43564.4
	736.15	43033.5	43610.7	41966.9	41966.9	41983.1	41972	43589.4
	736.1	42800.9	43637.8	41962	41962	41979	41967.3	43615.6
	736.05	43182.4	43666.3	41958	41958	41975.7	41963.4	43643.1
	736	42821.4	43694	41952.6	41952.6	41971.1	41958.2	43669.8
	735.95	43077.7	43723.5	41948.4	41948.4	41967.8	41954.2	43698.3
	735.9	43110.4	43752.7	41943.3	41943.3	41963.7	41949.3	43726.4
	735.85	44222.3	43782.4	41938.1	41938.1	41959.4	41944.2	43755
	735.8	43859.7	43808.7	41928.8	41928.8	41951.1	41935.1	43780.1
	735.75	43171.6	43836.9	41920.8	41920.8	41944.1	41927.3	43807.1
	735.7	44659.4	43868.1	41915.3	41915.3	41939.7	41922	43837.1
	735.65	44479.9	43894.6	41904.4	41904.4	41929.8	41911.3	43862.3
	735.6	43763.5	43922.5	41894.1	41894.1	41920.7	41901.2	43888.8
	735.55	44099.3	43953.4	41886.3	41886.3	41914.1	41893.6	43918.3
	735.5	43745	43983.8	41877.3	41877.3	41906.4	41884.8	43947.2
	735.45	44097.5	44016.2	41869.5	41869.5	41899.9	41877.3	43978
	735.4	43588.7	44047.8	41860.5	41860.5	41892.2	41868.4	44008.1
	735.35	43535.7	44082.1	41853.2	41853.2	41886.4	41861.4	44040.7
	735.3	43391.4	44117.1	41846.1	41846.1	41880.8	41854.6	44074
	735.25	43997.8	44153.3	41839.6	41839.6	41875.7	41848.2	44108.4
	735.2	44872.3	44188.1	41830.7	41830.7	41868.5	41839.7	44141.3
	735.15	44527.2	44220.3	41818.7	41818.7	41858.2	41827.9	44171.6
	735.1	44436.6	44254.4	41807.9	41807.9	41849.2	41817.4	44203.8
	735.05	44719.6	44289.6	41797.4	41797.4	41840.4	41807.2	44236.8
	735	44618.7	44324.4	41785.8	41785.8	41830.8	41795.9	44269.4
	734.95	44988.6	44360.2	41774.6	41774.6	41821.5	41784.9	44303
	734.9	44332.6	44395.3	41762	41762	41810.9	41772.6	44335.8
	734.85	44721	44433.6	41751.7	41751.7	41802.7	41762.6	44371.6
	734.8	44404.8	44471.1	41739.9	41739.9	41793.2	41751.2	44406.6
	734.75	44821.8	44510.4	41729.3	41729.3	41784.8	41740.9	44443.2
	734.7	45594.1	44548.8	41717.1	41717.1	41775.1	41729	44479
	734.65	44983.5	44585.2	41702.1	41702.1	41762.5	41714.3	44512.5
	734.6	44265.6	44624.5	41689.2	41689.2	41752.2	41701.8	44548.8
	734.55	45486.9	44666.9	41678.9	41678.9	41744.6	41691.8	44588.2
	734.5	45265.9	44705.6	41664.1	41664.1	41732.6	41677.4	44623.8
	734.45	45213.7	44745.8	41650.1	41650.1	41721.5	41663.8	44660.6
	734.4	45421.6	44786.8	41636.2	41636.2	41710.6	41650.3	44698.2
	734.35	45257.9	44827.7	41621.5	41621.5	41699.1	41636	44735.6
	734.3	45113	44869.7	41607.3	41607.3	41688.2	41622.2	44773.9
	734.25	44767.3	44912.9	41593.6	41593.6	41677.9	41608.9	44813.3
	734.2	46288.8	44957.9	41581.1	41581.1	41668.9	41596.9	44854.4
	734.15	45165.6	44998.1	41563.1	41563.1	41654.6	41579.3	44890.4
	734.1	45534.6	45042.9	41549.1	41549.1	41644.3	41565.7	44930.9
	734.05	45781.5	45086.8	41533.6	41533.6	41632.8	41550.8	44970.5
	734	45913.8	45130.3	41517.3	41517.3	41620.6	41534.9	45009.4
	733.95	46102.9	45173.9	41500.4	41500.4	41607.9	41518.5	45048.3
	733.9	46868.1	45217.3	41482.7	41482.7	41594.7	41501.3	45086.7
	733.85	45574	45258.4	41462.2	41462.2	41578.8	41481.3	45122.7
	733.8	45465.9	45304.6	41446.3	41446.3	41567.7	41466	45163.6
	733.75	46486.7	45351.5	41430.8	41430.8	41557.1	41451	45205
	733.7	45937	45395.1	41411.5	41411.5	41542.9	41432.3	45242.9
	733.65	46390.9	45441	41394.1	41394.1	41530.9	41415.5	45283
	733.6	46254.7	45485.7	41375.1	41375.1	41517.3	41397	45321.5
	733.55	45758.8	45531	41356.4	41356.4	41504.4	41378.9	45360.5
	733.5	45607.4	45578.3	41339.5	41339.5	41493.4	41362.6	45401.3
	733.45	46765.8	45626.4	41323	41323	41483.1	41346.8	45442.5
	733.4	46388.8	45670.4	41302.3	41302.3	41468.8	41326.8	45479.5
	733.35	46376.5	45716	41282.9	41282.9	41456	41308	45517.8
	733.3	46346.1	45761.5	41263.5	41263.5	41443.5	41289.3	45555.8
	733.25	46914.6	45807.2	41244.1	41244.1	41431.2	41270.6	45593.7
	733.2	46983.1	45850.8	41222.6	41222.6	41417.1	41249.8	45629.1
	733.15	46867.4	45894	41200.7	41200.7	41402.9	41228.7	45663.9
	733.1	46699.1	45937.6	41179.2	41179.2	41389.3	41207.9	45698.8
	733.05	45998.8	45981.4	41158.3	41158.3	41376.5	41187.7	45733.7
	733	46224.2	46027.6	41139.7	41139.7	41366.5	41170	45770.5
	732.95	46817.8	46072.6	41120.3	41120.3	41356	41151.4	45805.9
	732.9	46853.1	46115	41098.7	41098.7	41343.5	41130.6	45838.4
	732.85	46637.6	46157	41076.9	41076.9	41331.2	41109.7	45870
	732.8	46576.9	46199.2	41055.8	41055.8	41319.8	41089.4	45901.5
	732.75	47188.9	46241	41034.8	41034.8	41309	41069.3	45932.2
	732.7	47086.8	46280	41011.5	41011.5	41296.3	41047	45959.8
	732.65	46878.4	46318.6	40988.6	40988.6	41284.2	41025	45986.6
	732.6	45857.3	46357.3	40966.2	40966.2	41273.2	41003.6	46013
	732.55	46869.1	46398.8	40947.6	40947.6	41266.1	40985.9	46041.9
	732.5	47250.3	46435.8	40925.1	40925.1	41255.8	40964.5	46065.7
	732.45	46853.4	46470.4	40901.2	40901.2	41244.4	40941.7	46086.8
	732.4	47369.7	46505.5	40878.7	40878.7	41234.9	40920.2	46107.9
	732.35	47049.6	46537.7	40854.2	40854.2	41223.8	40896.8	46125.5
	732.3	46983.9	46569.8	40830.8	40830.8	41214.2	40874.5	46142.7
	732.25	47585.1	46601	40807.5	40807.5	41205.3	40852.4	46158.4
	732.2	47001.4	46628.8	40782	40782	41194.7	40828	46170.1
	732.15	46988.5	46657.4	40758.5	40758.5	41186.6	40805.7	46182.2
	732.1	47215.6	46684.8	40734.9	40734.9	41178.9	40783.4	46192.3
	732.05	47323.1	46709.8	40710.5	40710.5	41170.9	40760.2	46199.7
	732	46127.4	46733.1	40685.6	40685.6	41163	40736.6	46204.6
	731.95	46359.2	46759.2	40664.9	40664.9	41159.9	40717.2	46211.8
	731.9	46036.4	46782.9	40643.3	40643.3	41156.5	40697	46216
	731.85	46362.9	46806.3	40622.8	40622.8	41154.9	40677.8	46219.2
	731.8	46458.2	46826.9	40601	40601	41152.6	40657.5	46218.9
	731.75	46930.6	46845.6	40578.8	40578.8	41150.5	40636.7	46216
	731.7	46099.4	46861	40554.8	40554.8	41147.3	40614.2	46209
	731.65	46980	46877.7	40533.8	40533.8	41147.8	40594.7	46202.7
	731.6	45783.7	46889.7	40509.4	40509.4	41145.8	40571.9	46190.8
	731.55	46410.7	46904.3	40489.3	40489.3	41148.7	40553.5	46180.8
	731.5	46535.9	46915	40466.9	40466.9	41150	40532.7	46166.1
	731.45	45684.6	46923.6	40444	40444	41151.6	40511.4	46148.5
	731.4	45825.6	46933.7	40424	40424	41157.1	40493.1	46131.5
	731.35	46317.6	46941.7	40403.4	40403.4	41162.8	40474.3	46111.5
	731.3	46545.3	46946.4	40381.1	40381.1	41167.5	40453.7	46087.2
	731.25	45041.8	46948.6	40357.8	40357.8	41172.3	40432.3	46059.6
	731.2	46563	46954.9	40339.8	40339.8	41183.3	40416.2	46035
	731.15	45874.8	46954.2	40316.3	40316.3	41189.7	40394.6	46002.4
	731.1	45546.1	46954.6	40295.2	40295.2	41199.5	40375.5	45969.9
	731.05	45739	46954.8	40275.2	40275.2	41211.5	40357.5	45936.2
	731	47565.7	46953.1	40254.4	40254.4	41223.7	40338.8	45899.4
	730.95	47024.8	46943.5	40226.9	40226.9	41230.3	40313.4	45853.6
	730.9	46035.5	46934.8	40201.3	40201.3	41239.9	40290	45807.5
	730.85	46443.3	46928.5	40179.2	40179.2	41254.2	40270.1	45762.7
	730.8	45948.2	46919.8	40155.6	40155.6	41268.1	40248.7	45714.1
	730.75	46466.6	46912	40133.6	40133.6	41285	40229	45665.2
	730.7	46138.6	46901.6	40109.7	40109.7	41301.1	40207.5	45612.3
	730.65	45255.3	46891.6	40086.9	40086.9	41319.7	40187.1	45558.6
	730.6	44937.2	46884.2	40067.2	40067.2	41342.8	40169.9	45505.9
	730.55	46593.7	46877.6	40048.6	40048.6	41368.3	40153.8	45452.6
	730.5	45743	46864.5	40023.9	40023.9	41389.2	40131.7	45391.4
	730.45	46423	46854.3	40002.2	40002.2	41414.5	40112.6	45331.5
	730.4	45987.3	46841.5	39977.9	39977.9	41438.8	40091.1	45267.4
	730.35	46980.6	46830.2	39955.2	39955.2	41466.3	40071.1	45203.2
	730.3	46009.7	46815.5	39928.8	39928.8	41491.7	40047.6	45133.8
	730.25	45483.2	46804.4	39905.8	39905.8	41522.1	40027.4	45066.4
	730.2	46248.1	46795.7	39884.6	39884.6	41556.1	40009.2	44999.5
	730.15	46421.7	46784.6	39860.6	39860.6	41589	39988.2	44928.5
	730.1	45489.9	46773.6	39835.8	39835.8	41623.2	39966.6	44855.5
	730.05	45841.1	46766.7	39814.4	39814.4	41662.4	39948.3	44784.7
	730	45681	46759.4	39791.6	39791.6	41702.2	39928.7	44711.6
	729.95	45983.2	46753.8	39769.2	39769.2	41744.6	39909.7	44637.9
	729.9	46636.7	46748.2	39745.8	39745.8	41787.8	39889.6	44562.2
	729.85	46442.5	46741.5	39719.8	39719.8	41830.9	39867.2	44483.2
	729.8	46142.4	46737	39694.5	39694.5	41876.6	39845.4	44404
	729.75	47032.9	46735.2	39670.2	39670.2	41925.7	39824.7	44325.2
	729.7	47120.8	46731.9	39642.5	39642.5	41973.7	39800.7	44242.5
	729.65	46961	46730.1	39614.5	39614.5	42023.8	39776.4	44158.8
	729.6	46467.6	46730.9	39586.9	39586.9	42076.9	39752.7	44075
	729.55	46733.6	46735.7	39561	39561	42134.2	39730.8	43992.6
	729.5	46267.3	46741.7	39534.1	39534.1	42193.1	39707.9	43908.8
	729.45	47376	46751.9	39508.7	39508.7	42256.3	39686.6	43826.3
	729.4	46263.6	46760.7	39479.2	39479.2	42318.2	39661.4	43739.5
	729.35	46905.5	46776.2	39453.7	39453.7	42387.1	39640.1	43656.3
	729.3	47381.6	46792.3	39425.7	39425.7	42456.4	39616.6	43570.7
	729.25	47671.8	46809.6	39395.9	39395.9	42526.9	39591.3	43483.2
	729.2	46975	46829.1	39365	39365	42599.5	39564.9	43394.6
	729.15	47925.5	46854.3	39336.4	39336.4	42677.8	39541.1	43308.3
	729.1	47146.4	46879.7	39304.3	39304.3	42755.9	39513.8	43218.6
	729.05	47274.1	46911.3	39275	39275	42840.2	39489.3	43131.8
	729	46781.7	46946.2	39245	39245	42927.4	39464.4	43044.5
	728.95	47689.8	46986.8	39216.8	39216.8	43019.9	39441.3	42959.2
	728.9	47497.1	47028.2	39185.1	39185.1	43112.9	39414.8	42870.6
	728.85	47966.4	47074.4	39154	39154	43210.5	39389.1	42782.9
	728.8	47480.6	47123.3	39121.1	39121.1	43310.1	39361.7	42693.8
	728.75	47246.8	47178.3	39089.9	39089.9	43415.4	39336	42606.7
	728.7	47807.2	47238.8	39059.4	39059.4	43525.7	39311.2	42520.6
	728.65	47732.3	47302	39026.7	39026.7	43638.2	39284.3	42432.8
	728.6	48690.8	47370.5	38994.2	38994.2	43755.6	39257.8	42345.6
	728.55	48990	47440.4	38958.1	38958.1	43873.7	39227.8	42255.2
	728.5	48786.7	47514.5	38920.8	38920.8	43995.3	39196.7	42164.2
	728.45	48443.2	47594.6	38884.1	38884.1	44122.4	39166.3	42074.2
	728.4	49152.7	47681.4	38848.6	38848.6	44255.5	39137.2	41985.8
	728.35	48319.6	47771.4	38810.3	38810.3	44391.2	39105.5	41895.2
	728.3	48788.4	47870	38774.8	38774.8	44534.8	39076.9	41808.1
	728.25	48700.3	47972.8	38737.6	38737.6	44681.8	39046.5	41719.7
	728.2	48632.5	48082	38700.6	38700.6	44834.5	39016.5	41632.1
	728.15	48340	48197.6	38663.6	38663.6	44992.9	38986.8	41545.2
	728.1	49059.8	48320.7	38627.6	38627.6	45158.2	38958.1	41459.7
	728.05	49818.7	48447.5	38588.9	38588.9	45326.3	38926.8	41372.1
	728	49693.3	48578.1	38547.2	38547.2	45497.4	38892.8	41282.3
	727.95	50700	48715.8	38505.9	38505.9	45674.9	38859.3	41193.4
	727.9	50169.2	48856.7	38460.8	38460.8	45854.8	38822.2	41101.3
	727.85	50016.8	49006.6	38417.4	38417.4	46042.9	38787	41011.5
	727.8	50103.4	49163.7	38374.4	38374.4	46237.5	38752.3	40922.8
	727.75	49939.4	49327.7	38331	38331	46438	38717.4	40834.3
	727.7	50625.3	49499.4	38288	38288	46645.5	38683	40746.8
	727.65	51609.5	49675.8	38242.4	38242.4	46856.9	38646.2	40657.4
	727.6	50754.2	49856.2	38193	38193	47071.6	38605.9	40564.7
	727.55	51780	50046.8	38146.5	38146.5	47295.4	38568.7	40475.7
	727.5	51186.2	50241	38096.2	38096.2	47522.1	38527.8	40383.4
	727.45	51247.1	50444.6	38047.8	38047.8	47757.5	38489	40293.8
	727.4	51898.4	50655.3	37999.1	37999.1	47999.1	38450.1	40204.3
	727.35	51548.1	50871.4	37947.8	37947.8	48245.2	38408.8	40112.9
	727.3	51777.6	51095.5	37897.6	37897.6	48498.6	38368.8	40023.3
	727.25	52414.1	51326	37846.3	37846.3	48757.4	38328	39933.2
	727.2	52952	51561.1	37792.6	37792.6	49020.1	38285	39841.3
	727.15	52507.5	51801.2	37736.8	37736.8	49286.9	38240	39747.9
	727.1	52773.5	52049.9	37682.3	37682.3	49561.5	38196.7	39656.4
	727.05	53466.1	52303.7	37626.7	37626.7	49840.3	38152.4	39564.4
	727	53081.6	52561.1	37568.4	37568.4	50122	38105.6	39470.3
	726.95	52898.8	52825.8	37511.3	37511.3	50410	38060.3	39378
	726.9	53815.6	53096.5	37454.6	37454.6	50703.4	38015.7	39286.7
	726.85	53022.5	53369.5	37394.4	37394.4	50998.1	37967.8	39192.4
	726.8	53917.2	53649.5	37336.9	37336.9	51299.1	37922.8	39101.4
	726.75	54510.1	53930.3	37275.9	37275.9	51600	37874.6	39007.5
	726.7	53200.1	54212.5	37212.5	37212.5	51901.4	37824.3	38911.8
	726.65	53162	54502.2	37153.7	37153.7	52209.7	37778.8	38821.1
	726.6	54652.7	54794.7	37094.7	37094.7	52519.8	37733.4	38730.9
	726.55	54097.7	55082.8	37030.2	37030.2	52824.7	37682.8	38635.6
	726.5	54756.4	55373.4	36967.4	36967.4	53131.3	37634.2	38542.7
	726.45	55883.7	55661.2	36902.1	36902.1	53434.4	37583.3	38447.7
	726.4	55232	55943.8	36832.4	36832.4	53731.3	37528.4	38348.9
	726.35	55107.8	56226.7	36764.8	36764.8	54027.9	37475.9	38252.6
	726.3	55126.8	56506.3	36697.4	36697.4	54320.2	37423.8	38157.1
	726.25	55881.9	56781.2	36629.8	36629.8	54607.1	37371.8	38061.8
	726.2	55884.5	57047.8	36559.1	36559.1	54884.8	37317.1	37964
	726.15	56435.3	57307.3	36488.2	36488.2	55154.7	37262.5	37866.4
	726.1	56252.7	57557	36415	36415	55414	37206	37767
	726.05	56634.5	57797.5	36342.2	36342.2	55663.2	37150.2	37668.5
	726	58272.3	58025.7	36267.8	36267.8	55899.3	37093.1	37568.8
	725.95	57383.4	58235.8	36187.2	36187.2	56116.6	37030.2	37463.4
	725.9	56938.2	58435.6	36109.4	36109.5	56322.7	36970.5	37361.4
	725.85	57461.7	58622.5	36033.1	36033.1	56515.1	36912.6	37261.1
	725.8	57407.2	58791.1	35954.6	35954.6	56688.3	36852.8	37159
	725.75	57197.1	58942.4	35875.9	35875.9	56843.6	36793.3	37057.4
	725.7	58609.6	59075.9	35797.8	35797.8	56980.2	36734.7	36956.6
	725.65	58609.8	59184.6	35714.2	35714.2	57091.2	36671.1	36850.8
	725.6	58993	59272.8	35630.4	35630.4	57180.8	36607.6	36745.1
	725.55	57859.4	59337.5	35544.8	35544.9	57246.3	36542.8	36638.2
	725.5	57452.8	59383.8	35463.1	35463.1	57292.4	36482.2	36535.4
	725.45	57881.9	59408.2	35382.5	35382.6	57315.9	36423.2	36434.2
	725.4	58707.1	59407.1	35300.1	35300.1	57313.1	36362.8	36331.5
	725.35	58348.6	59378.8	35214.4	35214.4	57282.1	36299.6	36225.9
	725.3	58647.6	59326.9	35129.7	35129.7	57226.9	36237.8	36121.6
	725.25	58402.5	59249	35043.6	35043.6	57144.8	36175.1	36016.4
	725.2	58030.3	59147.2	34958.1	34958.1	57037.9	36113.4	35912
	725.15	58211	59021.9	34873.6	34873.6	56906.8	36053.2	35809.1
	725.1	58330.1	58871.3	34788.2	34788.2	56749.6	35992.6	35705.5
	725.05	59303.2	58696.3	34702	34702	56567.1	35931.7	35601.5
	725	58071.6	58494.3	34612	34612	56356.7	35867.4	35494
	724.95	57615.1	58273.8	34526.1	34526.1	56127.1	35807.9	35391
	724.9	59264.7	58033.1	34441.5	34441.6	55876.3	35750.2	35289.6
	724.85	58416.4	57765.1	34350.7	34350.8	55597.4	35686.8	35182.3
	724.8	57915.6	57480.3	34262.6	34262.7	55300.9	35626.6	35078
	724.75	57954.7	57178.3	34176.1	34176.1	54986.4	35568.5	34975.5
	724.7	57535.9	56858.5	34089	34089.1	54653.1	35510.5	34872.9
	724.65	57444.2	56523.7	34003.2	34003.2	54304	35454.2	34771.7
	724.6	57401.6	56173.7	33917.3	33917.4	53938.8	35398.7	34670.9
	724.55	56931.8	55810.3	33831.4	33831.4	53559.3	35343.5	34570.2
	724.5	56917.1	55435.9	33746.8	33746.9	53168	35290.3	34471.1
	724.45	57043.2	55050.5	33661.9	33662	52764.7	35237.5	34372.1
	724.4	56837.4	54654.6	33576.3	33576.4	52350.1	35184.6	34272.5
	724.35	56823.6	54250.6	33491.2	33491.3	51926.3	35132.8	34173.7
	724.3	55956	53839.6	33405.7	33405.8	51494.8	35081.3	34074.8
	724.25	55826.1	53425.8	33323.1	33323.3	51059.5	35033.4	33979.1
	724.2	54907.7	53007.6	33240.7	33240.8	50618.9	34986.3	33883.8
	724.15	54040.9	52589	33161.3	33161.4	50176.9	34942.9	33791.7
	724.1	53084.4	52170.6	33084.8	33084.9	49734.2	34903.1	33702.7
	724.05	52931.7	51754.6	33011.4	33011.6	49292.8	34867.2	33617.1
	724	52780.8	51338.5	32938.3	32938.5	48850.6	34832.3	33532.1
	723.95	52991.7	50923.5	32865.5	32865.7	48408.3	34798.5	33447.5
	723.9	52673.1	50508.9	32791.7	32791.9	47965.5	34764.4	33362.2
	723.85	52047.7	50097.1	32718.8	32719	47524.5	34732	33277.9
	723.8	51750.7	49690.7	32647.8	32648	47087.9	34702.3	33195.9
	723.75	51298.7	49288.9	32577.7	32578	46654.9	34674.3	33114.9
	723.7	50132.5	48892.8	32509	32509.2	46226.5	34648.5	33035.5
	723.65	49307.4	48505.5	32444.2	32444.5	45805.9	34627.4	32960.2
	723.6	49215.5	48126	32382.2	32382.5	45392	34610.1	32887.9
	723.55	47982.6	47752.7	32320.2	32320.6	44983.3	34593.6	32815.9
	723.5	47219	47389.8	32262.6	32263	44583.9	34582.3	32748.4
	723.45	47488.2	47036.1	32207.5	32207.9	44192.6	34574.5	32683.5
	723.4	46593.5	46687.9	32151.2	32151.6	43805.8	34566.3	32617.7
	723.35	45733	46349.5	32097.9	32098.4	43427.5	34562.2	32555.1
	723.3	45809.5	46021.7	32047.6	32048.1	43058.8	34561.9	32495.6
	723.25	44741.6	45700.9	31996.8	31997.3	42695.9	34562.2	32435.8
	723.2	44084.9	45391.3	31949.7	31950.2	42343.1	34567	32379.9
	723.15	44161.9	45091.7	31904.7	31905.4	41999.1	34575.1	32326.4
	723.1	44180.3	44799.1	31859.4	31860.1	41660.8	34583.8	32272.5
	723.05	42964.5	44514.4	31813.8	31814.5	41329.4	34593.2	32218.6
	723	42387	44241.9	31772.5	31773.2	41008.9	34608	32169.1
	722.95	41559	43979.2	31733	31733.9	40697.1	34625.7	32121.7
	722.9	42129.6	43727.3	31696.5	31697.4	40394.7	34647.4	32077.3
	722.85	41826.8	43480.8	31657.7	31658.7	40096.5	34668	32030.8
	722.8	40520.8	43243.4	31620	31621	39806.1	34690.7	31985.5
	722.75	40340.8	43018.4	31586.7	31587.9	39526.8	34719.1	31944.8
	722.7	40138.1	42801.7	31554.1	31555.3	39254.6	34749.1	31904.9
	722.65	40070.2	42593.2	31522	31523.3	38989.3	34781	31865.7
	722.6	40395.7	42392.4	31490.1	31491.5	38730.1	34814.2	31826.8
	722.55	40266.3	42197.9	31456.8	31458.4	38476.1	34847.3	31786.7
	722.5	39555.1	42011.3	31424	31425.6	38228.6	34881.9	31747.1
	722.45	39256.8	41834.4	31393.5	31395.3	37989.4	34920.2	31710.1
	722.4	39399.9	41665.7	31364.1	31366	37757.1	34960.8	31674.2
	722.35	38727.8	41503.4	31334	31336	37529.6	35002.1	31637.7
	722.3	39067.9	41350.7	31306.3	31308.4	37310.3	35046.9	31603.8
	722.25	38610.1	41203.5	31277.2	31279.5	37095.2	35091.7	31568.6
	722.2	39129.7	41064.7	31249.6	31252.1	36887	35139.4	31535
	722.15	39484.5	40930.6	31220.1	31222.8	36682.1	35186.4	31499.7
	722.1	39142.9	40801.6	31189.2	31192	36480.7	35233.5	31463
	722.05	39198.8	40680.3	31159.5	31162.5	36285.6	35283	31427.6
	722	38036.9	40565.1	31129.4	31132.6	36095	35333.6	31392
	721.95	38480	40460.3	31103.4	31106.8	35913.3	35389.7	31360.5
	721.9	38529.8	40359.9	31075.7	31079.4	35734.6	35445.4	31327.5
	721.85	38399	40265.2	31047.7	31051.7	35559.8	35502.5	31294.3
	721.8	38326.2	40176.9	31020.1	31024.3	35390.1	35561.2	31261.6
	721.75	38420.8	40094.6	30992.7	30997.2	35224.7	35621.5	31229.2
	721.7	37756.3	40017.5	30964.8	30969.6	35063	35682.9	31196.4
	721.65	38635.9	39948.4	30939.2	30944.4	34907.7	35748	31166
	721.6	38718	39881.4	30910.4	30915.9	34752.8	35811.4	31132.4
	721.55	39342	39819.6	30881.1	30887	34601.6	35875.8	31098.5
	721.5	38961.1	39760.6	30849.5	30855.8	34451.6	35939.3	31062.3
	721.45	38758	39708.1	30819.1	30825.8	34306.6	36005.6	31027.5
	721.4	38501.7	39661.4	30789.4	30796.6	34165.6	36074	30993.4
	721.35	39082.7	39620.4	30760.5	30768.2	34028.7	36144.8	30960.2
	721.3	39071	39582.2	30729.4	30737.5	33893.1	36214.8	30924.9
	721.25	39848.5	39548.7	30698.2	30706.9	33760.5	36286.2	30889.6
	721.2	39511.1	39517	30664.1	30673.4	33628.2	36356.2	30851.5
	721.15	39469.8	39491	30631.1	30641	33500	36428.8	30814.5
	721.1	39440.9	39469.5	30598.1	30608.6	33374.6	36503	30777.7
	721.05	39446.6	39452.4	30565.1	30576.3	33252.1	36578.5	30740.9
	721	39462.6	39439.6	30532	30543.9	33132.3	36655.3	30704
	720.95	39133.5	39430.8	30498.7	30511.4	33014.9	36733.4	30667
	720.9	39545.4	39427.1	30466.4	30480	32901.3	36813.9	30631.2
	720.85	40263.5	39426	30432.6	30447	32788.4	36894.4	30593.8
	720.8	39980.8	39426	30396	30411.3	32675.4	36973.4	30553.8
	720.75	40065.5	39430.7	30360.3	30376.6	32565.6	37054.7	30514.8
	720.7	39590.4	39438.7	30324.2	30341.5	32457.7	37136.8	30475.4
	720.65	40369.3	39452	30289.7	30308.1	32353.5	37221.7	30437.6
	720.6	39968.6	39465.9	30252.2	30271.8	32248.6	37305.1	30397
	720.55	39802.7	39484.5	30216	30236.9	32147.1	37390.9	30357.7
	720.5	40475.3	39506.8	30180.3	30202.5	32048.1	37478.3	30319
	720.45	40305.9	39529.8	30142.1	30165.6	31948.6	37564.2	30277.7
	720.4	40734.5	39556.4	30104.3	30129.3	31851.4	37651.6	30237
	720.35	40865.8	39584.4	30064.8	30091.4	31754.3	37738.5	30194.7
	720.3	40683.1	39614.5	30024.8	30053	31658.5	37825.5	30151.8
	720.25	40771.7	39647.9	29985.2	30015.1	31564.9	37913.9	30109.5
	720.2	41007.7	39683.4	29945.2	29977	31472.6	38002.6	30066.8
	720.15	41582	39720.4	29904.1	29937.9	31380.9	38091	30023.1
	720.1	41125.2	39757.7	29860.9	29896.7	31288.5	38177.9	29977.2
	720.05	41490.5	39798.6	29819.1	29857.1	31199.2	38266.7	29932.9
	720	41536.1	39840.1	29775.9	29816.1	31110	38354.5	29887.2
	719.95	41691.8	39883.3	29732.3	29775	31021.8	38442.2	29841.2
	719.9	41529.4	39927.5	29688.1	29733.3	30934.4	38529.5	29794.6
	719.85	40968.9	39974	29644.2	29692.1	30848.7	38617.4	29748.4
	719.8	42048.9	40023.7	29602.2	29653	30766.2	38707.1	29704.1
	719.75	41321.8	40070.7	29556.2	29610	30681	38792.5	29655.8
	719.7	41904.4	40121.3	29512.6	29569.6	30599.5	38880.1	29610.1
	719.65	42550.8	40170.8	29466.8	29527.1	30516.9	38965.1	29562.1
	719.6	41861.8	40218.7	29418.5	29482.2	30432.9	39047.2	29511.6
	719.55	42335.6	40269.4	29372.4	29440	30352.5	39130.8	29463.5
	719.5	41380.6	40318.8	29324.5	29396	30271.2	39211.6	29413.6
	719.45	42009.5	40371.8	29279.9	29355.5	30194.3	39294.7	29367
	719.4	42246.3	40422.6	29232.8	29312.8	30116	39374.3	29318
	719.35	41949.9	40472.3	29184.7	29269.3	30037.6	39451.6	29268
	719.3	42745.1	40522.7	29137.5	29226.9	29961.2	39528.2	29219
	719.25	42200.6	40569.5	29087.3	29181.8	29882.6	39600.2	29166.9
	719.2	42627	40617.6	29038.9	29138.7	29806.8	39672	29116.7
	719.15	42369.6	40663.1	28988.7	29094.2	29730.1	39740.1	29064.8
	719.1	42960.4	40708.4	28939.3	29050.7	29655	39807	29013.7
	719.05	42124.9	40750.2	28887.5	29005.2	29578.4	39868.9	28960.2
	719	41588.6	40793.3	28838.7	28962.9	29505.5	39931.2	28909.7
	718.95	42913.1	40836.7	28791.5	28922.6	29435.1	39992.5	28861
	718.9	42186.6	40873.2	28739.4	28877.8	29360.5	40045.8	28807.3
	718.85	42203.3	40910.4	28689.8	28835.8	29289.1	40098.7	28756.1
	718.8	41148.1	40945	28639.9	28794	29218.1	40147.8	28704.7
	718.75	42156.5	40980.9	28593.6	28756.1	29151.5	40197.1	28657
	718.7	42274.7	41010.4	28543.5	28714.9	29081.8	40238.8	28605.5
	718.65	42567.2	41036.6	28492.8	28673.6	29012	40276.2	28553.4
	718.6	41725.3	41058.8	28440.9	28631.4	28941.7	40308.3	28500.1
	718.55	41389.2	41080.6	28391.8	28592.7	28874.8	40339	28449.6
	718.5	41723.3	41100.3	28343.8	28555.4	28809.6	40366.4	28400.3
	718.45	40757.3	41115.2	28294.4	28517.3	28743.6	40387.9	28349.6
	718.4	41688.5	41129.9	28248.3	28483.2	28681.4	40408.1	28302.2
	718.35	41378.3	41137.5	28198.7	28446	28616.2	40419.9	28251.3
	718.3	40933.8	41142.1	28150	28410.4	28552.5	40427.7	28201.4
	718.25	40862.3	41144.3	28102.7	28376.9	28490.7	40431.9	28153
	718.2	41585.3	41142.6	28055.5	28344.2	28429.5	40430.9	28104.7
	718.15	40669	41134	28005.6	28309.3	28366	40421.9	28053.6
	718.1	40972.9	41124.4	27958.8	28278.3	28306.1	40410.7	28005.6
	718.05	40432.9	41109.3	27910.7	28246.9	28245.3	40392.7	27956.5
	718	40090.3	41091.6	27864.4	28218	28186.8	40370.9	27909.1
	717.95	39842.1	41070.8	27819.1	28191	28129.7	40344.7	27862.8
	717.9	40343.1	41046.3	27774.6	28165.6	28073.8	40313.5	27817.3
	717.85	39930.3	41015.5	27728.2	28139.1	28016.3	40274.7	27769.8
	717.8	39630.3	40981.7	27683	28115	27960.5	40231.6	27723.7
	717.75	39690.7	40944.5	27638.8	28092.7	27906	40183.6	27678.5
	717.7	40230.4	40902.7	27594.2	28071.1	27851.5	40129.6	27632.9
	717.65	39592.6	40854.5	27547.4	28048.4	27795.2	40067.9	27585.3
	717.6	39144.3	40804.3	27502.8	28029	27741.3	40002.6	27539.8
	717.55	39268.8	40751.5	27459.7	28012.3	27689.3	39933.3	27495.8
	717.5	38545.8	40694.1	27416	27996.1	27637	39857.8	27451.2
	717.45	39783.4	40635.4	27374.7	27983.7	27587.4	39779.3	27409.1
	717.4	39344.7	40568.3	27328.8	27968	27533.5	39690.9	27362.4
	717.35	38383.6	40499	27284.3	27955.1	27481.2	39598.6	27317.1
	717.3	38071.6	40429.7	27243.2	27947	27432.6	39504.5	27275.2
	717.25	37948.1	40358.1	27203	27941.3	27385.2	39406.3	27234.2
	717.2	37638.6	40283.7	27163.1	27937.5	27338.4	39303.6	27193.6
	717.15	37664.4	40207.4	27124.2	27936.3	27292.8	39197	27154
	717.1	38025	40128.2	27085.1	27936.7	27247.2	39085.5	27114.1
	717.05	38330.1	40045.2	27044.5	27937.3	27200.4	38968.2	27072.8
	717	37906.3	39958.6	27002.7	27938.5	27152.5	38845.3	27030.3
	716.95	37200.9	39871.4	26962.2	27943	27106.3	38719.6	26989.2
	716.9	37334.8	39784.9	26924.2	27951.9	27062.6	38592.4	26950.5
	716.85	38030	39696.3	26885.5	27962.3	27018.6	38460.6	26911.2
	716.8	37719.6	39603.7	26844.2	27972.2	26972	38322.7	26869.2
	716.75	37303.8	39511.2	26803.8	27985.4	26926.7	38182.3	26828.3
	716.7	37621.5	39419.4	26764.8	28002.2	26882.9	38040	26788.7
	716.65	38460.2	39325.8	26724.5	28020.2	26838	37893.4	26747.8
	716.6	38253.4	39228.8	26681.1	28037.7	26790	37740.5	26703.8
	716.55	37873.9	39132.7	26638.2	28058.3	26742.8	37585.7	26660.4
	716.5	37755.4	39038.1	26596.5	28082.9	26697	37429.6	26618.2
	716.45	37416.9	38944.6	26555.2	28110.7	26651.7	37271.4	26576.3
	716.4	37784.9	38853.2	26514.9	28142.6	26607.5	37112.2	26535.4
	716.35	37135	38761.5	26473.1	28176.2	26562	36949.4	26493.2
	716.3	37070.8	38673.7	26433.5	28215.1	26518.9	36787.2	26453.1
	716.25	36698.2	38587.9	26394	28257.5	26476	36623.4	26413.1
	716.2	36787.8	38505.6	26355.7	28304.6	26434.4	36459.4	26374.3
	716.15	37718.1	38425.3	26317	28355	26392.4	36293.7	26335.1
	716.1	37594.9	38344.3	26274.7	28405.7	26347.1	36123.2	26292.4
	716.05	36757.6	38266.8	26232.8	28460.6	26302.2	35952.2	26250
	716	38266.4	38195.6	26193.7	28522.5	26260.3	35783.3	26210.5
	715.95	37967.4	38122.6	26149	28583.1	26212.9	35608.2	26165.4
	715.9	37580.3	38054.6	26105.2	28649	26166.5	35433.5	26121.2
	715.85	37919.8	37992.2	26062.7	28721	26121.5	35259.5	26078.3
	715.8	37417	37933.2	26018.8	28796.3	26075.1	35084.1	26034
	715.75	37605.6	37880.8	25976.6	28878.3	26030.5	34910.2	25991.4
	715.7	37966.9	37833	25933.5	28964.7	25985.2	34735.5	25947.9
	715.65	38077.6	37789.3	25888.9	29055	25938.5	34559.5	25903
	715.6	38566	37751.2	25843.8	29150.7	25891.4	34383.1	25857.6
	715.55	37371.4	37717.4	25796.8	29250.1	25842.3	34205.2	25810.2
	715.5	38320.8	37694.4	25753.9	29359.8	25797.5	34031.9	25767
	715.45	39415.5	37674.9	25707.5	29472.3	25749.2	33855.5	25720.2
	715.4	38625.2	37658.5	25656.8	29587.2	25696.9	33675.7	25669.2
	715.35	38896.3	37652.6	25608.9	29712	25647.2	33499.1	25621
	715.3	38580.6	37653.5	25559.8	29842.6	25596.5	33322.3	25571.6
	715.25	38439.3	37663.8	25511.7	29981.6	25546.9	33147.4	25523.2
	715.2	38952.6	37683.2	25464	30128.7	25497.6	32973.7	25475.1
	715.15	39729.8	37709.7	25414.1	30281.8	25446.3	32799	25425
	715.1	39856.1	37742.8	25361.3	30440.5	25392.2	32622.2	25372
	715.05	39099.3	37785.1	25307.9	30607.2	25337.4	32446	25318.2
	715	39087.7	37840.2	25257	30785.4	25285.2	32273.5	25267
	714.95	40203.2	37905.9	25206	30972.9	25232.9	32102.1	25215.8
	714.9	39948.4	37978.4	25150.7	31166	25176.5	31927.7	25160.2
	714.85	40349.5	38063.4	25096.1	31370.3	25120.8	31755.2	25105.4
	714.8	40694.2	38158.5	25039.9	31583.3	25063.6	31582.5	25049
	714.75	40685	38264.6	24982.3	31805.8	25004.9	31409.7	24991.1
	714.7	40911.8	38383.4	24924.5	32039.6	24946.1	31238.1	24933.1
	714.65	41430	38514.5	24865.6	32284.2	24886.3	31066.9	24874
	714.6	42400.7	38657.5	24804.7	32539.5	24824.4	30894.8	24812.8
	714.55	40865	38810.9	24740	32803.4	24758.9	30720.7	24748
	714.5	41252.4	38984.3	24680.7	33086	24698.7	30553.2	24688.4
	714.45	42144.8	39171.5	24619.7	33380.8	24636.9	30385.7	24627.2
	714.4	42398.4	39371	24555.3	33686.4	24571.7	30216.1	24562.6
	714.35	42816	39586.1	24489.7	34006.2	24505.4	30046.8	24496.9
	714.3	44200	39816.1	24422.4	34339.2	24437.4	29877.3	24429.4
	714.25	44221.4	40058.2	24349.9	34682.8	24364.2	29704.1	24356.6
	714.2	44389.2	40318	24277	35042.6	24290.6	29532	24283.5
	714.15	44822.8	40595.5	24203.2	35418.6	24216.2	29360.6	24209.6
	714.1	44254.4	40890.8	24127.6	35811	24140	29188.7	24133.8
	714.05	45250.3	41207.2	24053.7	36222.8	24065.6	29020.2	24059.8
	714	45730.4	41540	23976	36649.5	23987.4	28849.3	23982
	713.95	45408.1	41891.7	23896.3	37093.6	23907.2	28677.8	23902.1
	713.9	45721.1	42265.7	23817.5	37558.5	23827.8	28508.7	23823.1
	713.85	45779.3	42660.9	23737.2	38043.3	23747.1	28339.6	23742.7
	713.8	47171.6	43077.6	23656.5	38547.9	23665.9	28171.5	23661.8
	713.75	48079.3	43512.1	23570.4	39068.9	23579.3	27999.5	23575.5
	713.7	48380.2	43966.6	23480.7	39608.4	23489.2	27825.4	23485.7
	713.65	48167.3	44443.7	23389.6	40169.1	23397.8	27651.2	23394.5
	713.6	48884.5	44946.5	23299	40754.1	23306.7	27478.8	23303.7
	713.55	49085	45470.5	23205.4	41358.9	23212.8	27305	23210
	713.5	49621.3	46018.7	23110.7	41986.3	23117.8	27131.5	23115.2
	713.45	49521.5	46589.9	23013.8	42635.6	23020.5	26957.1	23018.2
	713.4	49406.9	47186.8	22916.9	43309	22923.3	26784	22921.1
	713.35	49941.1	47810.3	22820	44007.8	22826.1	26612.3	22824.2
	713.3	51207.5	48456.1	22720.9	44727.6	22726.7	26439.6	22724.9
	713.25	52098.6	49122.5	22616.8	45466.5	22622.3	26263.4	22620.7
	713.2	52413.3	49810.2	22509.1	46225.5	22514.4	26084.8	22513
	713.15	52441.2	50521	22399.9	47006.3	22405	25905.9	22403.6
	713.1	53223.2	51256.2	22290.2	47810.3	22295	25727.8	22293.8
	713.05	53817	52010.1	22177.3	48631.6	22181.8	25547.7	22180.8
	713	53094.5	52783.1	22061.8	49471	22066.1	25366.3	22065.2
	712.95	54174.4	53578.8	21948.5	50331.7	21952.7	25188.2	21951.8
	712.9	55158	54388.8	21830.9	51205.5	21834.8	25007.1	21834.1
	712.85	54852.7	55212.7	21709.3	52092.2	21713	24823	21712.5
	712.8	54067.3	56050.5	21588.4	52991.5	21592	24640.9	21591.4
	712.75	54730.1	56902.5	21469.9	53903.8	21473.2	24462.2	21472.8
	712.7	56903.9	57760.3	21348.5	54820.8	21351.7	24281.9	21351.4
	712.65	57635.6	58615.1	21218.9	55733.8	21221.9	24094.3	21221.7
	712.6	57252.1	59469.5	21086.1	56645.4	21089	23904.7	21088.8
	712.55	57698.1	60321	20954.2	57552.8	20957	23717	20956.9
	712.5	57586.7	61163.3	20820.3	58450	20822.9	23528.4	20822.8
	712.45	59763.8	61993.4	20686.2	59334	20688.7	23340.6	20688.7
	712.4	59505.5	62797.8	20543.8	60191.3	20546.2	23145.6	20546.3
	712.35	60022	63580.8	20401.9	61026.2	20404.1	22951.8	20404.2
	712.3	60637	64331.6	20257.5	61827.9	20259.6	22756.7	20259.8
	712.25	61178	65044.9	20110.4	62591.2	20112.4	22559.9	20112.6
	712.2	61334.8	65714.8	19960.8	63310.1	19962.7	22361.5	19963
	712.15	61705.2	66336.5	19810.1	63979.8	19811.9	22162.9	19812.2
	712.1	62780.1	66903.8	19657.5	64594.3	19659.2	21963.2	19659.5
	712.05	63098.8	67406.3	19500.5	65143.1	19502.1	21760.1	19502.4
	712	63737.5	67841.9	19341.7	65623.9	19343.3	21556.1	19343.6
	711.95	62867.6	68203.8	19180.1	66030.3	19181.5	21350.2	19181.9
	711.9	62335.2	68492.4	19021	66362.6	19022.4	21147.6	19022.8
	711.85	62444.8	68702.6	18863.2	66615.6	18864.6	20947.1	18865
	711.8	63710.1	68827.1	18704.5	66782.1	18705.8	20746.6	18706.3
	711.75	64783.1	68859.1	18540.7	66855.3	18541.9	20541.7	18542.4
	711.7	65423.7	68797.1	18372.4	66833.6	18373.5	20333.1	18374
	711.65	64449	68641.1	18201.1	66717.2	18202.2	20122.4	18202.7
	711.6	64742.9	68396.3	18032.8	66511.3	18033.8	19915.3	18034.3
	711.55	65147.8	68058.6	17862.8	66211.6	17863.7	19707.3	17864.2
	711.5	65872.3	67628.8	17690.7	65819.2	17691.6	19497.9	17692.1
	711.45	66323	67108	17515.3	65335	17516.2	19286.1	17516.7
	711.4	65905.7	66499.9	17337.7	64762.8	17338.5	19072.6	17339.1
	711.35	64777.6	65810.9	17161	64109	17161.8	18860.7	17162.3
	711.3	65107.7	65049	16987.7	63381.7	16988.4	18653	16989
	711.25	64992.3	64213.3	16812.6	62579.8	16813.3	18444.1	16813.8
	711.2	65866.6	63310.9	16637.2	61710.6	16637.9	18235.6	16638.4
	711.15	64990.9	62343.9	16458.1	60776.2	16458.7	18024	16459.2
	711.1	64135.7	61323.6	16281.5	59787.9	16282.1	17815.5	16282.6
	711.05	64354.3	60258.2	16107.3	58753.7	16107.9	17610.1	16108.4
	711	63489.2	59148.9	15931.7	57675.2	15932.3	17403.9	15932.8
	710.95	63514.3	58005.9	15758.7	56562.2	15759.2	17200.8	15759.7
	710.9	62579.5	56831.9	15584.9	55417.8	15585.3	16997.6	15585.9
	710.85	61874.7	55635.1	15413.8	54249.9	15414.3	16797.6	15414.8
	710.8	60336	54422.6	15244.7	53065.8	15245.1	16600.2	15245.6
	710.75	60340.6	53201.6	15080.5	51872.5	15080.9	16408.3	15081.5
	710.7	60306.2	51971.4	14915.8	50669.6	14916.1	16216.3	14916.7
	710.65	57600.7	50736.8	14750.5	49461.7	14750.9	16024.4	14751.4
	710.6	57997.2	49510.2	14594.5	48261.3	14594.8	15842.2	14595.3
	710.55	57581.6	48287	14436.4	47063.8	14436.8	15658.5	14437.2
	710.5	55059	47072.2	14279.3	45874.2	14279.6	15476.2	14280.1
	710.45	53014.2	45876.6	14130.8	44703.3	14131	15303	14131.5
	710.4	50664.3	44701	13989	43551.9	13989.3	15137.1	13989.8
	710.35	49524	43547.8	13855.4	42422.4	13855.6	14979.7	13856.1
	710.3	47701.1	42417.1	13725.3	41315	13725.5	14826.4	13726
	710.25	46130.3	41311.8	13601.3	40232.5	13601.6	14679.7	13602
	710.2	43421.5	40232.5	13482.6	39175.6	13482.9	14538.7	13483.3
	710.15	42227.9	39184.6	13373.3	38149.6	13373.5	14407.5	13373.9
	710.1	40757.9	38162.3	13267.9	37148.8	13268.1	14280.6	13268.5
	710.05	37637.1	37169.7	13167.4	36177.2	13167.6	14159.1	13168
	710	35519.1	36212	13077.9	35240.2	13078.1	14048.9	13078.5
	709.95	33982.8	35286.2	12995.7	34334.6	12995.9	13946.5	12996.2
	709.9	32275.6	34390.2	12918.8	33458.4	12918.9	13849.8	12919.3
	709.85	30925.6	33523.8	12847.7	32611.5	12847.9	13759.3	12848.2
	709.8	29702.3	32687.7	12781.3	31794.5	12781.4	13673.8	12781.8
	709.75	27391.2	31880.2	12719.1	31005.7	12719.2	13593	12719.6
	709.7	25145.5	31105	12665	30248.8	12665.1	13520.6	12665.5
	709.65	23732.6	30361.7	12618.8	29523.4	12618.9	13456.5	12619.3
	709.6	22990.4	29646	12577.6	28825.3	12577.7	13397.7	12578
	709.55	21954.9	28956.7	12538.9	28153.2	12539	13341.8	12539.4
	709.5	21430.8	28293.5	12503.9	27507	12503.9	13289.9	12504.3
	709.45	20327	27654.3	12470.5	26884.3	12470.6	13240	12471
	709.4	19437.6	27040.4	12441.1	26286.7	12441.2	13194.4	12441.5
	709.35	19035.6	26449.9	12414.8	25712.1	12414.9	13152.1	12415.2
	709.3	18227.5	25881.9	12389.9	25159.7	12389.9	13111.6	12390.2
	709.25	17697.2	25336.5	12367.7	24629.5	12367.8	13074.2	12368.1
	709.2	17524.4	24812.1	12347.4	24120.2	12347.5	13039	12347.8
	709.15	16855.3	24306.9	12327.7	23629.7	12327.8	13004.6	12328
	709.1	16310.3	23821.6	12310.3	23158.7	12310.4	12972.8	12310.6
	709.05	16717.8	23356.2	12294.9	22707.4	12294.9	12943.3	12295.2
	709	16416.5	22906.1	12277.9	22271.2	12277.9	12912.5	12278.1
	708.95	15776.3	22473.4	12261.9	21852	12261.9	12883	12262.2
	708.9	15608.9	22058.7	12248.1	21450.5	12248.2	12856	12248.4
	708.85	15248.1	21659.3	12235	21064.1	12235	12829.8	12235.3
	708.8	15356.1	21276.3	12223.1	20693.8	12223.1	12805.2	12223.4
	708.75	14844.9	20907	12210.8	20337	12210.8	12780.4	12211
	708.7	14561.6	20553.1	12200.2	19995.4	12200.3	12757.7	12200.5
	708.65	14789	20213.4	12190.7	19667.7	12190.7	12736.1	12190.9
	708.6	14912.9	19885.1	12180.3	19351.2	12180.3	12714	12180.5
	708.55	14677.5	19569	12169.4	19046.5	12169.4	12691.6	12169.6
	708.5	14289	19265.4	12159.3	18754.1	12159.3	12670.3	12159.5
	708.45	13930.8	18974.4	12150.6	18474.2	12150.6	12650.5	12150.8
	708.4	13927.7	18695.7	12143.2	18206.3	12143.2	12632.3	12143.4
	708.35	14188	18427	12135.7	17948.3	12135.7	12614.2	12135.9
	708.3	14078.7	18167.9	12127.3	17699.5	12127.3	12595.4	12127.5
	708.25	13814.3	17918.8	12119.2	17460.6	12119.2	12577.2	12119.4
	708.2	13549.5	17680	12112.1	17231.7	12112.1	12560.1	12112.3
	708.15	13259.3	17451.1	12105.9	17012.6	12105.9	12544.2	12106.1
	708.1	13815.4	17231.6	12100.7	16802.7	12100.7	12529.4	12100.9
	708.05	13383.2	17018.7	12093.5	16599.2	12093.5	12512.9	12093.7
	708	12972.5	16815.3	12087.8	16405	12087.9	12498	12088
	707.95	12823.9	16621.1	12083.6	16219.7	12083.7	12484.9	12083.8
	707.9	12340	16434.8	12080	16042.3	12080	12472.4	12080.1
	707.85	12809.2	16257.2	12078	15873.3	12078	12461.8	12078.2
	707.8	12996.8	16085	12074.4	15709.5	12074.4	12449.7	12074.5
	707.75	13157.2	15918.6	12070	15551.4	12070	12437.1	12070.2
	707.7	12623.8	15758	12065.1	15398.9	12065.1	12424.1	12065.2
	707.65	13307.7	15605.4	12062.1	15254.2	12062.1	12413.1	12062.2
	707.6	12913.1	15456	12056.6	15112.6	12056.6	12399.9	12056.7
	707.55	12802.1	15313.8	12052.5	14978	12052.5	12388.2	12052.6
	707.5	12497.4	15177.5	12048.8	14849.1	12048.8	12377	12048.9
	707.45	12849	15047.4	12046.1	14726.4	12046.1	12367.1	12046.2
	707.4	12618.2	14921.1	12042.2	14607.2	12042.2	12356	12042.3
	707.35	12449.7	14800.3	12039.1	14493.4	12039.2	12346	12039.2
	707.3	12297.7	14684.9	12036.7	14384.8	12036.7	12336.6	12036.8
	707.25	12288.1	14574.5	12034.7	14281.1	12034.7	12328	12034.8
	707.2	12010.1	14468.4	12032.8	14181.6	12032.8	12319.5	12032.9
	707.15	12717.6	14367.4	12031.9	14087	12031.9	12312.1	12032
	707.1	12258.7	14267.7	12028.4	13993.7	12028.4	12302.4	12028.5
	707.05	12342.5	14173.6	12026.6	13905.8	12026.6	12294.4	12026.7
	707	11945.6	14082.9	12024.4	13821.1	12024.4	12286.2	12024.5
	706.95	12216.8	13997.2	12023.7	13741.2	12023.7	12279.6	12023.8
	706.9	12566.4	13913.8	12022	13663.6	12022	12272.1	12022.1
	706.85	12258	13832.4	12019	13587.9	12019	12263.5	12019.1
	706.8	12669.2	13755.2	12017.2	13516.3	12017.2	12256.1	12017.2
	706.75	12897.1	13679.6	12013.8	13446.1	12013.8	12247.3	12013.9
	706.7	12622	13606.1	12009.6	13377.9	12009.6	12237.8	12009.7
	706.65	12491.1	13536.4	12006.4	13313.3	12006.4	12229.4	12006.5
	706.6	12213.9	13469.7	12003.7	13251.8	12003.7	12221.5	12003.7
	706.55	12107.5	13406.6	12001.9	13193.7	12001.9	12214.8	12002
	706.5	12448.5	13346.5	12000.5	13138.4	12000.5	12208.5	12000.6
	706.45	12384.9	13287.4	11997.9	13084.1	11997.9	12201.1	11998
	706.4	12371.5	13230.9	11995.5	13032.3	11995.5	12194.1	11995.5
	706.35	12401.9	13176.6	11993.1	12982.5	11993.1	12187.1	11993.2
	706.3	12125	13124.3	11990.6	12934.7	11990.6	12180.2	11990.7
	706.25	12196	13075	11989.2	12889.8	11989.2	12174.3	11989.2
	706.2	11953.5	13027.5	11987.4	12846.5	11987.4	12168.3	11987.5
	706.15	12072.9	12982.7	11986.5	12805.9	11986.5	12163.2	11986.6
	706.1	12054.1	12939.2	11985.2	12766.5	11985.2	12157.8	11985.3
	706.05	12104.9	12897.5	11984	12728.9	11984	12152.6	11984
	706	11978.8	12857.4	11982.5	12692.7	11982.5	12147.2	11982.6
	705.95	12213.1	12819.2	11981.5	12658.4	11981.6	12142.4	11981.6
	705.9	12280.4	12781.8	11979.7	12624.7	11979.7	12136.8	11979.8
	705.85	11830.2	12745.6	11977.6	12592.1	11977.6	12131	11977.7
	705.8	12440.7	12712.4	11977.2	12562.6	11977.2	12127	11977.2
	705.75	12240.4	12678.4	11974.5	12532.1	11974.5	12120.8	11974.5
	705.7	11971	12646.4	11972.5	12503.5	11972.5	12115.4	11972.6
	705.65	12085.7	12616.7	11971.5	12477.1	11971.5	12111	11971.6
	705.6	12262.6	12587.6	11970.1	12451.4	11970.1	12106.3	11970.1
	705.55	12075.6	12559.2	11968.1	12426.2	11968.1	12101	11968.1
	705.5	12296.7	12532.5	11966.7	12402.6	11966.7	12096.5	11966.7
	705.45	12781.1	12506.1	11964.5	12379.3	11964.5	12091.2	11964.5
	705.4	12172.4	12478.9	11960.5	12355.2	11960.5	12084.3	11960.5
	705.35	12073.5	12454.9	11958.8	12334.1	11958.8	12079.5	11958.8
	705.3	11938.2	12432.2	11957.3	12314.3	11957.3	12075.3	11957.4
	705.25	11890	12410.9	11956.4	12295.8	11956.4	12071.5	11956.4
	705.2	12273.9	12390.6	11955.6	12278.3	11955.6	12068	11955.7
	705.15	12478.8	12369.8	11953.5	12260.1	11953.5	12063.2	11953.5
	705.1	12269.9	12349	11950.6	12242	11950.6	12057.6	11950.6
	705.05	12128.8	12329.8	11948.4	12225.3	11948.4	12052.9	11948.5
	705	11872.2	12311.7	11946.8	12209.8	11946.8	12048.7	11946.8
	704.95	11974.8	12295.3	11946.1	12195.8	11946.1	12045.5	11946.1
	704.9	12116.3	12279.2	11945	12182.1	11945	12042	11945
	704.85	12087.2	12263.2	11943.3	12168.5	11943.3	12038.1	11943.4
	704.8	12293	12248	11941.8	12155.5	11941.8	12034.2	11941.8
	704.75	12511.6	12232.5	11939.5	12142.3	11939.5	12029.7	11939.6
	704.7	11679.6	12216.9	11936.5	12128.9	11936.5	12024.5	11936.5
	704.65	12187.2	12204.8	11936.4	12118.9	11936.4	12022.2	11936.4
	704.6	12264.7	12191.4	11934.5	12107.6	11934.5	12018.2	11934.5
	704.55	12181.2	12178.2	11932.3	12096.5	11932.3	12014	11932.3
	704.5	11678.4	12165.8	11930.4	12086	11930.4	12010.1	11930.4
	704.45	12065	12155.6	11930.3	12077.8	11930.3	12008.1	11930.3
	704.4	11783.4	12144.5	11928.8	12068.6	11928.8	12004.7	11928.8
	704.35	11866.1	12134.8	11928.4	12060.8	11928.4	12002.3	11928.4
	704.3	12035	12125.2	11927.6	12053	11927.6	11999.7	11927.6
	704.25	12099.9	12115.4	11926.2	12045	11926.2	11996.5	11926.2
	704.2	11930.1	12105.7	11924.6	12037.1	11924.6	11993.2	11924.6
	704.15	11927.3	12097	11923.5	12030.1	11923.5	11990.5	11923.5
	704.1	12431.1	12088.6	11922.5	12023.4	11922.5	11987.8	11922.5
	704.05	12225.1	12078.8	11919.7	12015.1	11919.7	11983.3	11919.7
	704	12188	12069.9	11917.6	12007.9	11917.6	11979.6	11917.6
	703.95	11678.4	12061.5	11915.6	12001	11915.6	11976.1	11915.6
	703.9	12059.7	12055.2	11915.5	11996.2	11915.5	11974.4	11915.5
	703.85	12242.1	12047.8	11913.9	11990.3	11913.9	11971.4	11913.9
	703.8	12099.2	12040	11911.8	11984	11911.8	11967.8	11911.8
	703.75	11784.3	12033	11910.1	11978.3	11910.1	11964.7	11910.1
	703.7	12092.8	12027.3	11909.5	11974	11909.5	11962.8	11909.5
	703.65	12379.9	12020.7	11907.9	11968.8	11907.9	11959.8	11907.9
	703.6	12565.2	12013.3	11905.1	11962.7	11905.1	11955.8	11905.2
	703.55	12338.5	12005.4	11901.8	11956.1	11901.8	11951.1	11901.8
	703.5	12248	11998.6	11899.2	11950.5	11899.2	11947.3	11899.2
	703.45	12034.9	11992.2	11896.9	11945.4	11896.9	11943.8	11896.9
	703.4	12338.4	11986.8	11895.4	11941.1	11895.4	11941.1	11895.4
	703.35	12006.2	11980.4	11892.8	11935.9	11892.8	11937.3	11892.8
	703.3	12007.3	11975.5	11891.4	11932.1	11891.4	11934.8	11891.4
	703.25	11555.4	11970.6	11890	11928.4	11890	11932.2	11890
	703.2	11934	11967.5	11890.2	11926.4	11890.2	11931.4	11890.2
	703.15	11820.8	11963.2	11889	11923.1	11889	11929.1	11889
	703.1	11688.4	11959.5	11888.3	11920.4	11888.3	11927.4	11888.3
	703.05	12001.5	11956.4	11888	11918.3	11888	11926.1	11888
	703	11999.4	11952.2	11886.6	11915.1	11886.6	11923.7	11886.6
	702.95	11908.7	11948.2	11885.2	11912.1	11885.2	11921.3	11885.2
	702.9	12405	11944.6	11884.1	11909.4	11884.1	11919.3	11884.1
	702.85	12200	11939.3	11881.2	11905	11881.2	11915.5	11881.2
	702.8	12542.8	11934.9	11879.1	11901.5	11879.1	11912.5	11879.1
	702.75	11781.7	11929.3	11875.7	11896.8	11875.7	11908.2	11875.7
	702.7	11984.3	11926.5	11875	11894.9	11875	11906.7	11875
	702.65	11962.1	11923.1	11873.6	11892.3	11873.6	11904.4	11873.6
	702.6	12425.2	11919.9	11872.3	11889.9	11872.3	11902.3	11872.3
	702.55	12164.4	11915	11869.3	11885.8	11869.3	11898.5	11869.3
	702.5	12181.7	11911.2	11867.2	11882.7	11867.2	11895.7	11867.2
	702.45	11976.2	11907.4	11865.1	11879.7	11865.1	11892.8	11865.1
	702.4	11709.2	11904.4	11863.7	11877.4	11863.7	11890.7	11863.7
	702.35	11842	11902.4	11863.2	11876.1	11863.2	11889.5	11863.2
	702.3	11950.7	11900	11862.3	11874.4	11862.3	11887.9	11862.3
	702.25	12136.7	11897.2	11861	11872.3	11861	11885.9	11861
	702.2	11612.7	11893.9	11859	11869.6	11859	11883.2	11859
	702.15	12353.6	11892.5	11858.9	11868.9	11858.9	11882.5	11858.9
	702.1	11653.7	11888.4	11856.1	11865.5	11856.1	11879.1	11856.1
	702.05	11745.4	11887	11855.8	11864.6	11855.8	11878.2	11855.8
	702	12066.1	11885.2	11855.2	11863.5	11855.2	11877	11855.2
	701.95	11928.9	11882.4	11853.5	11861.2	11853.5	11874.6	11853.5
	701.9	12102.1	11880	11852.2	11859.5	11852.2	11872.8	11852.2
	701.85	12037.8	11877.1	11850.3	11857.1	11850.3	11870.3	11850.3
	701.8	11907.7	11874.5	11848.6	11855	11848.6	11868.1	11848.6
	701.75	12434.2	11872.3	11847.4	11853.4	11847.4	11866.4	11847.4
	701.7	12134.7	11868.3	11844.3	11849.9	11844.3	11862.7	11844.3
	701.65	11903.3	11865.4	11842.2	11847.5	11842.2	11860.2	11842.2
	701.6	11975.1	11863.4	11841	11845.9	11841	11858.5	11841
	701.55	11872.3	11861.1	11839.5	11844.1	11839.5	11856.5	11839.5
	701.5	11596.2	11859.2	11838.4	11842.7	11838.4	11854.9	11838.4
	701.45	11982.5	11858.4	11838.3	11842.3	11838.3	11854.4	11838.3
	701.4	11722.3	11856.1	11836.8	11840.5	11836.8	11852.4	11836.8
	701.35	11688.4	11854.9	11836.2	11839.7	11836.2	11851.4	11836.2
	701.3	11882.1	11853.8	11835.7	11839	11835.7	11850.5	11835.7
	701.25	11888.2	11852	11834.5	11837.6	11834.5	11848.9	11834.5
	701.2	11541.2	11850.2	11833.4	11836.2	11833.4	11847.3	11833.4
	701.15	11720.1	11849.7	11833.4	11836.1	11833.4	11847	11833.4
	701.1	12021.8	11848.5	11832.8	11835.3	11832.8	11846	11832.8
	701.05	11888.9	11846.3	11831.1	11833.5	11831.1	11844	11831.1
	701	12020.6	11844.6	11829.9	11832.1	11829.9	11842.4	11829.9
	700.95	12037.8	11842.4	11828.2	11830.3	11828.2	11840.4	11828.2
	700.9	12335	11840.2	11826.5	11828.4	11826.5	11838.3	11826.5
	700.85	12084.3	11836.9	11823.6	11825.4	11823.6	11835.1	11823.6
	700.8	11860.4	11834.5	11821.7	11823.3	11821.7	11832.9	11821.7
	700.75	11566.8	11832.9	11820.5	11822.1	11820.5	11831.4	11820.5
	700.7	11645.8	11832.4	11820.5	11821.9	11820.5	11831	11820.5
	700.65	11907.4	11831.7	11820.1	11821.4	11820.1	11830.3	11820.1
	700.6	11897.6	11830	11818.8	11820	11818.8	11828.7	11818.8
	700.55	11817.5	11828.3	11817.5	11818.6	11817.5	11827.2	11817.5

## Sheet: Figure 3e
	Binding energy (eV)	Raw Intensity	Peak Sum	Background	Cl 2p1/2	Cl 2p3/2
	204	7223.78	7222.93	7222.78	7222.78	7222.93
	203.95	7201.61	7221.96	7221.78	7221.78	7221.96
	203.9	7213.56	7221.04	7220.8	7220.8	7221.04
	203.85	7066.28	7220.11	7219.81	7219.81	7220.11
	203.8	7490.62	7219.37	7218.98	7218.98	7219.37
	203.75	7234.14	7218.16	7217.68	7217.68	7218.16
	203.7	7208.5	7217.27	7216.66	7216.66	7217.27
	203.65	7263.02	7216.43	7215.67	7215.67	7216.43
	203.6	7264.2	7215.57	7214.61	7214.61	7215.57
	203.55	7368.72	7214.76	7213.56	7213.56	7214.76
	203.5	7246.17	7213.89	7212.38	7212.38	7213.89
	203.45	7329.24	7213.22	7211.34	7211.34	7213.22
	203.4	7123.02	7212.54	7210.21	7210.21	7212.54
	203.35	7291.97	7212.2	7209.31	7209.31	7212.2
	203.3	6913.77	7211.79	7208.21	7208.22	7211.79
	203.25	7201.61	7211.96	7207.55	7207.55	7211.96
	203.2	7116.5	7211.99	7206.55	7206.56	7211.98
	203.15	6878.61	7212.33	7205.66	7205.66	7212.32
	203.1	6892.91	7213.2	7205.03	7205.04	7213.19
	203.05	6953.82	7214.36	7204.38	7204.4	7214.35
	203	6865.92	7215.83	7203.67	7203.69	7215.82
	202.95	6994.19	7217.85	7203.05	7203.08	7217.82
	202.9	6579.09	7220.24	7202.29	7202.32	7220.21
	202.85	6663.28	7223.72	7202	7202.04	7223.69
	202.8	6999.64	7227.85	7201.61	7201.66	7227.8
	202.75	7021.77	7232.45	7200.84	7200.91	7232.39
	202.7	6896.36	7238.05	7200.05	7200.13	7237.96
	202.65	6933.21	7244.98	7199.39	7199.5	7244.87
	202.6	6891.88	7253.25	7198.7	7198.84	7253.11
	202.55	6492.83	7263.2	7198.05	7198.22	7263.02
	202.5	6896.06	7275.5	7197.85	7198.08	7275.27
	202.45	7041.56	7289.54	7197.19	7197.48	7289.24
	202.4	6815.23	7305.96	7196.37	7196.74	7305.59
	202.35	6968.46	7325.6	7195.8	7196.27	7325.13
	202.3	6984.55	7348.49	7195.06	7195.66	7347.89
	202.25	7115.23	7375.3	7194.3	7195.05	7374.55
	202.2	7124.12	7406.51	7193.39	7194.34	7405.56
	202.15	6954.29	7442.94	7192.47	7193.66	7441.75
	202.1	6651.48	7485.56	7191.74	7193.23	7484.06
	202.05	6718.84	7535.42	7191.35	7193.23	7533.55
	202	6879.27	7593.1	7190.89	7193.23	7590.77
	201.95	7108.8	7659.64	7190.25	7193.15	7656.73
	201.9	6605.25	7736.24	7189.34	7192.94	7732.63
	201.85	6848.37	7825.18	7189.01	7193.47	7820.71
	201.8	6944.71	7927.33	7188.39	7193.91	7921.81
	201.75	7009.86	8044.73	7187.67	7194.47	8037.93
	201.7	7058.57	8179.56	7186.87	7195.23	8171.19
	201.65	7272.01	8334.26	7186.02	7196.28	8324
	201.6	7512.95	8511.38	7184.92	7197.48	8498.82
	201.55	7846.63	8714.12	7183.55	7198.88	8698.79
	201.5	7922.66	8945.91	7181.79	7200.47	8927.23
	201.45	7863	9211.09	7179.95	7202.65	9188.39
	201.4	8255.53	9514.44	7178.17	7205.7	9486.91
	201.35	8578.04	9860.55	7175.94	7209.25	9827.24
	201.3	9090.53	10255.6	7173.35	7213.56	10215.4
	201.25	9458.9	10706	7170.17	7218.6	10657.6
	201.2	10197.9	11219.5	7166.56	7224.77	11161.2
	201.15	10886.8	11803.8	7162.11	7231.91	11734
	201.1	12033.5	12468.2	7156.87	7240.4	12384.7
	201.05	12836.9	13222.5	7150.32	7250.06	13122.8
	201	13812.8	14077.7	7142.85	7261.7	13958.9
	200.95	15259	15044.4	7134.26	7275.58	14903
	200.9	16898.4	16132.6	7124.01	7291.72	15964.9
	200.85	18247.9	17350.9	7111.89	7310.48	17152.3
	200.8	19457.6	18706.5	7098.21	7332.94	18471.8
	200.75	21416	20200.2	7083.15	7360.03	19923.4
	200.7	23227.5	21824	7065.83	7391.81	21498
	200.65	24947.3	23558.5	7046.44	7429.5	23175.5
	200.6	25912.4	25367.7	7025.06	7474.35	24918.5
	200.55	27394.3	27198	7002.57	7528.59	26672
	200.5	28728.6	28970.9	6978.36	7593.15	28356.1
	200.45	30018.7	30589.9	6952.6	7669.89	29872.6
	200.4	31197.2	31947.7	6925.35	7760.82	31112.3
	200.35	32244.5	32940.9	6896.73	7868.23	31969.4
	200.3	32431.1	33490.2	6866.87	7994.82	32362.2
	200.25	33041.9	33556.7	6836.78	8144.38	32249.2
	200.2	32164.6	33151.8	6805.95	8319.58	31638.2
	200.15	32239	32337.5	6776.09	8525.74	30587.8
	200.1	31913.6	31209.4	6746.11	8765.76	29189.7
	200.05	30575.3	29880.5	6716.47	9044.88	27552.1
	200	29163.2	28464.8	6688.31	9369.39	25783.7
	199.95	27603.4	27060.7	6661.73	9745.31	23977.1
	199.9	26246.5	25746.9	6636.9	10179.5	22204.3
	199.85	24521.3	24581.2	6613.57	10679.1	20515.6
	199.8	23689.8	23602.8	6592.19	11253.6	18941.4
	199.75	23149.9	22836.8	6571.73	11911.3	17497.3
	199.7	21992.6	22299	6551.86	12663	16187.9
	199.65	21582.5	22000.2	6533.29	13521.7	15011.8
	199.6	20800.9	21946.6	6515.16	14500.1	13961.7
	199.55	21102.2	22144.8	6497.9	15614.4	13028.3
	199.5	21660.5	22600.4	6480.28	16880.2	12200.4
	199.45	22296.2	23320.9	6462	18315.6	11467.4
	199.4	24333	24315.8	6442.98	19939.9	10818.9
	199.35	25142.8	25593.7	6421.62	21771.1	10244.2
	199.3	27306	27167.4	6399.31	23831.1	9735.59
	199.25	29583.6	29044.5	6374.52	26135.1	9283.93
	199.2	32969.6	31230.3	6347.1	28695.3	8882.05
	199.15	35347.5	33720.5	6315.8	31513.9	8522.46
	199.1	38157.7	36499.5	6281.76	34580.4	8200.86
	199.05	41516.8	39532	6244.48	37864.8	7911.71
	199	44034.4	42752.6	6203.33	41305.7	7650.15
	198.95	47316.2	46062.5	6159.27	44808.4	7413.36
	198.9	49856.7	49320.9	6111.43	48235.2	7197.12
	198.85	52312.4	52348.8	6060.64	51410.1	6999.36
	198.8	54299	54941.3	6007	54130.8	6817.51
	198.75	54949.6	56885.7	5951.04	56186.9	6649.84
	198.7	55898.2	57999.8	5894.27	57398.2	6495.86
	198.65	56416.5	58162.4	5836.36	57645.3	6353.46
	198.6	55387.6	57343.2	5777.79	56899.5	6221.57
	198.55	54356	55608.5	5720.32	55228.3	6100.53
	198.5	53083	53104.2	5663.97	52779	5989.15
	198.45	50462	50026.7	5609	49749	5886.62
	198.4	47886.4	46587.6	5556.95	46351	5793.54
	198.35	45136.3	42982.7	5507.77	42781.4	5709.03
	198.3	41749.6	39370.6	5461.66	39199.7	5632.54
	198.25	38136.7	35873.1	5419.36	35728.3	5564.15
	198.2	35119.9	32570.8	5381.12	32448.4	5503.57
	198.15	31684.7	29510.6	5346.28	29407.3	5449.61
	198.1	28016.1	26715.8	5315.3	26628.7	5402.34
	198.05	24828.1	24188.8	5288.46	24115.6	5361.61
	198	21862.2	21922.3	5265.23	21861	5326.58
	197.95	19231.8	19901.2	5245.33	19849.9	5296.68
	197.9	17392.1	18106.5	5228.42	18063.7	5271.29
	197.85	14874.9	16517.7	5213.57	16481.9	5249.3
	197.8	12882.2	15114.3	5201.57	15084.6	5231.27
	197.75	11863.6	13877	5191.83	13852.4	5216.47
	197.7	10308.6	12786.8	5183.24	12766.4	5203.62
	197.65	9626.71	11827.8	5176.41	11810.9	5193.24
	197.6	8967.48	10984.3	5170.34	10970.4	5184.21
	197.55	8268.77	10242.5	5165.02	10231.1	5176.41
	197.5	7214.45	9590.89	5160.49	9581.55	5169.83
	197.45	6935.45	9019.33	5157.15	9011.68	5164.79
	197.4	7010.31	8517.61	5154.12	8511.37	5160.36
	197.35	6595.53	8077.23	5151.01	8072.15	5156.09
	197.3	6666.31	7691.21	5148.37	7687.09	5152.49
	197.25	5871.41	7352.72	5145.64	7349.39	5148.98
	197.2	5821.9	7057.08	5143.81	7054.39	5146.51
	197.15	5751.95	6798.44	5142.04	6796.27	5144.22
	197.1	5686.55	6572.46	5140.35	6570.71	5142.1
	197.05	5652.15	6375.1	5138.73	6373.7	5140.13
	197	5336.77	6202.94	5137.14	6201.82	5138.26
	196.95	5155.86	6053.26	5135.92	6052.37	5136.81
	196.9	5339.35	5923.21	5134.89	5922.49	5135.6
	196.85	5390.11	5810.01	5133.66	5809.44	5134.23
	196.8	5209.77	5711.65	5132.37	5711.2	5132.81
	196.75	5045.1	5626.56	5131.28	5626.2	5131.63
	196.7	5176.14	5553.08	5130.38	5552.8	5130.66
	196.65	5591.04	5489.43	5129.33	5489.21	5129.55
	196.6	5227.93	5434.02	5127.8	5433.85	5127.97
	196.55	4962.85	5386.58	5126.69	5386.45	5126.82
	196.5	5035.8	5346.02	5125.87	5345.92	5125.98
	196.45	5094.93	5311.09	5124.98	5311.01	5125.06
	196.4	5186.89	5281.04	5124.01	5280.97	5124.07
	196.35	5018.86	5255.16	5122.94	5255.11	5122.99
	196.3	5055.51	5233.16	5122.06	5233.12	5122.09
	196.25	5088.31	5214.29	5121.13	5214.26	5121.16
	196.2	4898.45	5198.12	5120.17	5198.1	5120.19
	196.15	5123.91	5184.51	5119.42	5184.49	5119.44
	196.1	4903.16	5172.64	5118.42	5172.63	5118.43
	196.05	4882.17	5162.74	5117.66	5162.73	5117.67
	196	5116.93	5154.32	5116.93	5154.31	5116.94

## Sheet: Figure 3f
	Binding energy (eV)	Raw Intensity	Peak Sum	Background	Absorbed O2	O 1s from FeOCl
	536	12469	12474.9	12468	12468	12474.9
	535.95	12651.7	12474.7	12467	12467	12474.7
	535.9	12729.4	12474.3	12465.7	12465.7	12474.3
	535.85	12565	12473.8	12464.2	12464.2	12473.8
	535.8	12561.9	12473.8	12463.1	12463.1	12473.8
	535.75	12598.2	12473.8	12461.9	12461.9	12473.8
	535.7	12479.3	12473.9	12460.7	12460.7	12473.9
	535.65	12077.2	12474.3	12459.7	12459.7	12474.3
	535.6	12196.4	12475.6	12459.3	12459.3	12475.6
	535.55	12257.5	12476.8	12458.7	12458.7	12476.8
	535.5	12161.7	12478.1	12458.1	12458.1	12478.1
	535.45	12226.6	12479.7	12457.6	12457.6	12479.7
	535.4	11917.6	12481.5	12457	12457	12481.5
	535.35	12352.4	12484	12456.8	12456.8	12484
	535.3	11950.3	12486	12456	12456	12486
	535.25	12143.5	12489	12455.9	12455.9	12489
	535.2	12109.8	12492	12455.4	12455.4	12492
	535.15	12464.9	12495.4	12455	12455	12495.4
	535.1	12505.9	12498.5	12453.9	12453.9	12498.5
	535.05	12467.3	12501.9	12452.9	12452.9	12501.9
	535	12441.1	12505.9	12451.8	12451.8	12505.9
	534.95	11902.3	12510.3	12450.8	12450.8	12510.3
	534.9	12122.7	12516.2	12450.8	12450.8	12516.2
	534.85	12309.3	12522.2	12450.3	12450.3	12522.2
	534.8	11761.9	12528.5	12449.5	12449.5	12528.5
	534.75	11908.7	12536.3	12449.7	12449.7	12536.3
	534.7	12377.6	12544.6	12449.6	12449.6	12544.6
	534.65	12212.4	12552.9	12448.7	12448.7	12552.9
	534.6	12519.9	12562.3	12448.1	12448.1	12562.3
	534.55	12808.7	12572	12447	12447	12572
	534.5	12652.8	12582.2	12445.4	12445.4	12582.2
	534.45	12553.8	12593.7	12444	12444	12593.6
	534.4	12449.2	12606.4	12442.8	12442.9	12606.4
	534.35	12850	12620.5	12441.8	12441.9	12620.5
	534.3	12789.3	12635.3	12440.1	12440.2	12635.2
	534.25	13526.4	12651.5	12438.6	12438.6	12651.4
	534.2	13736.1	12668	12435.8	12435.9	12667.9
	534.15	13496.7	12685.8	12432.6	12432.7	12685.6
	534.1	13245.3	12705.7	12429.8	12430	12705.5
	534.05	13627.9	12727.9	12427.5	12427.7	12727.7
	534	13314.3	12751.5	12424.5	12424.8	12751.2
	533.95	13786.5	12777.8	12422	12422.4	12777.5
	533.9	13294.2	12805.7	12418.7	12419.2	12805.2
	533.85	13389.6	12837	12416.3	12416.9	12836.4
	533.8	13559	12870.8	12413.7	12414.4	12870
	533.75	13780.6	12907.2	12410.8	12411.7	12906.2
	533.7	13652.6	12946.5	12407.5	12408.7	12945.2
	533.65	13896	12989.4	12404.4	12406	12987.8
	533.6	13783.1	13035.6	12400.9	12402.9	13033.7
	533.55	13789.5	13086	12397.6	12400.1	13083.5
	533.5	13700.5	13140.6	12394.3	12397.4	13137.5
	533.45	14152.7	13200	12391.1	12395	13196.1
	533.4	14016	13263.7	12387.2	12392.1	13258.8
	533.35	13883.3	13333.1	12383.5	12389.6	13327
	533.3	13760.6	13408.5	12380	12387.6	13400.9
	533.25	14143.3	13490.3	12376.7	12386.1	13480.9
	533.2	14411.7	13578.4	12372.8	12384.4	13566.8
	533.15	13918.1	13673.4	12368.4	12382.7	13659.1
	533.1	14115.6	13777.4	12364.8	12382.5	13759.7
	533.05	13815	13889.5	12360.9	12382.6	13867.8
	533	14186.6	14011.6	12357.5	12384.1	13985
	532.95	14759.8	14143.2	12353.5	12386	14110.7
	532.9	14021.3	14285	12348.5	12388.1	14245.3
	532.85	14236.3	14440.1	12344.7	12392.9	14391.9
	532.8	14694.3	14607.8	12340.5	12399.1	14549.2
	532.75	14684.2	14788.8	12335.6	12406.5	14717.9
	532.7	15108.7	14985.2	12330.7	12416.3	14899.5
	532.65	15053.6	15197.5	12325.1	12428.3	15094.4
	532.6	15410.5	15428.4	12319.5	12443.6	15304.4
	532.55	16147.9	15678.1	12313.4	12462.2	15529.3
	532.5	16105.6	15947.8	12306	12484.1	15769.8
	532.45	17024.5	16240.8	12298.7	12511.4	16028.1
	532.4	17351.1	16557.2	12289.9	12543.3	16303.8
	532.35	18263.3	16900.6	12280.5	12581.8	16599.2
	532.3	18803.4	17271.2	12269.5	12627.1	16913.6
	532.25	19114.9	17672.3	12257.6	12681	17248.9
	532.2	19839.9	18106.5	12245.2	12745.5	17606.3
	532.15	19943.4	18575.6	12231.6	12821.6	17985.6
	532.1	20473.5	19083.6	12217.8	12912.4	18389
	532.05	21476.6	19630.8	12203.1	13019.1	18814.8
	532	22308.8	20219.2	12186.7	13143.5	19262.4
	531.95	23486.8	20851.3	12168.8	13288.9	19731.2
	531.9	23678.9	21528.3	12149	13457.9	20219.4
	531.85	24583.9	22254.2	12128.9	13656	20727
	531.8	24959.8	23027.2	12107.1	13885.9	21248.5
	531.75	25857.3	23849.8	12084.8	14153.3	21781.3
	531.7	26335	24721.3	12060.9	14462.9	22319.3
	531.65	26584.3	25642.1	12036.2	14821.4	22856.8
	531.6	26705.3	26613.2	12011	15236.9	23387.3
	531.55	27234	27631.6	11985.5	15716.5	23900.6
	531.5	28445.9	28696.9	11959.2	16269.1	24387
	531.45	28542.3	29807.8	11930.8	16903.8	24834.8
	531.4	29276.1	30966.8	11902.2	17634.4	25234.6
	531.35	30976.5	32176.8	11872.3	18474.1	25575.1
	531.3	31648.2	33438.4	11839.5	19434.4	25843.5
	531.25	32419.4	34762.8	11805.6	20535.2	26033.2
	531.2	34238.1	36162.4	11770.3	21795.5	26137.3
	531.15	35516.3	37652.5	11732	23235	26149.5
	531.1	37081.5	39258.1	11691.4	24880.5	26069.1
	531.05	40209	41001.9	11648.2	26753.2	25896.9
	531	42643.3	42914.3	11599.8	28879.7	25634.4
	530.95	45839.4	45030.8	11547.1	31288.6	25289.4
	530.9	48782.4	47385	11489.1	34005	24869.1
	530.85	51719.1	50012.5	11426.1	37055.1	24383.6
	530.8	55901.9	52930.4	11358.2	40444	23844.5
	530.75	59715.9	56148	11283.1	44170.6	23260.5
	530.7	62038.9	59649.6	11201.6	48208.5	22642.8
	530.65	67543.4	63385.5	11116.1	52497.9	22003.7
	530.6	70176.4	67255.3	11021.3	56930.2	21346.4
	530.55	73668.4	71096.6	10921.9	61333.8	20684.7
	530.5	75753	74695.8	10816.6	65489.2	20023.2
	530.45	77268	77788.9	10707.7	69127.2	19369.4
	530.4	79218.8	80090	10596	71957.5	18728.5
	530.35	80168.2	81337.3	10481	73715.8	18102.5
	530.3	79790.5	81345.1	10364.1	74212.9	17496.3
	530.25	77992.6	80055.3	10247.7	73389.9	16913.2
	530.2	75170.4	77544.8	10134.1	71322.7	16356.2
	530.15	72822.9	74009	10025	68206.4	15827.6
	530.1	69307.1	69710.3	9919.56	64303.9	15325.9
	530.05	66787.6	64951.7	9819.83	59917.8	14853.7
	530	61106.5	59995.2	9724.13	55311.1	14408.2
	529.95	57658.9	55064.9	9637.71	50708.7	13993.9
	529.9	53267.6	50317.1	9556.88	46267.8	13606.2
	529.85	49000.2	45852.6	9483.22	42090.6	13245.3
	529.8	44829.6	41740.3	9416.52	38246.1	12910.7
	529.75	40261	37998.3	9356.65	34754	12601
	529.7	35653.3	34627.8	9304.28	31616.5	12315.6
	529.65	32046	31614	9259.47	28819.8	12053.7
	529.6	28929.8	28929.2	9220.59	26337.4	11812.4
	529.55	26339.1	26551.6	9186.83	24147.9	11590.5
	529.5	23415.4	24448.4	9157.31	22219.8	11385.9
	529.45	20674	22592.1	9132.61	20526.3	11198.3
	529.4	19322.4	20956	9112.42	19041.7	11026.7
	529.35	17361	19511.9	9094.45	17738.6	10867.7
	529.3	15888.9	18242.2	9079.71	16599.8	10722.1
	529.25	14879.2	17124.5	9067.39	15603.8	10588.1
	529.2	13939.3	16140.4	9056.73	14732.7	10464.4
	529.15	12989.5	15274.2	9047.61	13971.5	10350.3
	529.1	12285.7	14511.4	9040.06	13306.3	10245.1
	529.05	12156.8	13841.1	9033.66	12726.5	10148.2
	529	11249.9	13250.6	9027.47	12220.2	10057.9
	528.95	10907.2	12732	9022.78	11779.6	9975.15
	528.9	10467.3	12275.8	9018.64	11395.9	9898.57
	528.85	10788.7	11874.5	9015.24	11061.9	9827.86
	528.8	10313	11521.3	9011.29	10771	9761.56
	528.75	10131	11211.2	9008.12	10518.8	9700.56
	528.7	10141	10938.9	9005.26	10300.1	9644.08
	528.65	9896.45	10699.4	9002.37	10110.3	9591.48
	528.6	9611.34	10489.1	8999.88	9946.07	9542.88
	528.55	9440.65	10305	8997.87	9804.64	9498.19
	528.5	9451.93	10143.6	8996.13	9682.77	9456.94
	528.45	9438.05	10001.9	8994.37	9577.66	9418.6
	528.4	9566.09	9877.53	8992.64	9487.17	9383
	528.35	9156.68	9768.05	8990.68	9409.05	9349.69
	528.3	9064.38	9672.73	8989.41	9342.69	9319.44
	528.25	9105.95	9589.25	8988.28	9285.99	9291.54
	528.2	9142.55	9515.95	8987.08	9237.44	9265.6
	528.15	9083.04	9451.56	8985.83	9195.9	9241.48
	528.1	9118.1	9395.05	8984.67	9160.52	9219.2
	528.05	9129.56	9345.42	8983.44	9130.36	9198.5
	528	8982.2	9301.76	8982.2	9104.66	9179.3

## Sheet: Figure 3g
	Binding energy (eV)	Raw Intensity	Peak Sum	Background	Fe3+ 2p3/2 from FeOOH	Fe3+ 2p1/2 from FeOOH	Fe3+ 2p3/2 from FeOCl	Fe3+ 2p1/2 from FeOCl	Fe3+ 2p3/2 satellite from FeOCl	Fe3+ 2p1/2 satellite from FeOCl
	739.95	43919.6	44155.3	43918.6	43918.6	43919.7	43918.6	43918.6	43918.7	44154.1
	739.9	43536.9	44160.9	43917.6	43917.6	43918.8	43917.6	43917.6	43917.7	44159.6
	739.85	43687.4	44167.8	43917.8	43917.8	43919.1	43917.8	43917.8	43918	44166.5
	739.8	44145.4	44174.5	43917.6	43917.6	43918.9	43917.6	43917.6	43917.7	44173.1
	739.75	45022.5	44179.8	43915.8	43915.8	43917.2	43915.8	43915.8	43916	44178.3
	739.7	44525.4	44182.5	43911.2	43911.2	43912.7	43911.2	43911.2	43911.4	44180.9
	739.65	44408.9	44186.9	43908.3	43908.3	43909.7	43908.3	43908.3	43908.4	44185.3
	739.6	43485.8	44192	43905.6	43905.6	43907.2	43905.6	43905.6	43905.8	44190.3
	739.55	43348	44200.2	43906	43906	43907.6	43906	43906	43906.2	44198.4
	739.5	43027.2	44209.1	43906.8	43906.8	43908.5	43906.8	43906.8	43907	44207.2
	739.45	43372.2	44219.2	43908.7	43908.7	43910.5	43908.7	43908.7	43908.8	44217.2
	739.4	43967.1	44228.4	43909.4	43909.4	43911.3	43909.4	43909.4	43909.6	44226.3
	739.35	43568.1	44235.9	43908.2	43908.2	43910.2	43908.2	43908.2	43908.4	44233.7
	739.3	42750.2	44244.9	43908.3	43908.3	43910.4	43908.3	43908.3	43908.5	44242.6
	739.25	43565.8	44256.8	43911.1	43911.1	43913.3	43911.1	43911.1	43911.3	44254.4
	739.2	43980.2	44266.3	43911.2	43911.2	43913.5	43911.2	43911.2	43911.4	44263.8
	739.15	42581.2	44274.7	43910	43910	43912.4	43910	43910	43910.2	44272.1
	739.1	43405.6	44287.9	43913.3	43913.3	43915.8	43913.3	43913.3	43913.6	44285.1
	739.05	43168.9	44298.7	43914	43914	43916.6	43914	43914	43914.2	44295.8
	739	43563.2	44310.5	43915.4	43915.4	43918.1	43915.4	43915.4	43915.7	44307.4
	738.95	43643	44321.2	43915.5	43915.5	43918.4	43915.5	43915.5	43915.8	44318.1
	738.9	44163.4	44332.1	43915.4	43915.4	43918.4	43915.4	43915.4	43915.7	44328.7
	738.85	43736.3	44341.4	43913.6	43913.6	43916.8	43913.6	43913.6	43913.9	44338
	738.8	44671.8	44352.5	43913.2	43913.2	43916.5	43913.2	43913.2	43913.5	44348.9
	738.75	43337.9	44360.8	43909.7	43909.7	43913.2	43909.7	43909.7	43910.1	44357
	738.7	43435.1	44373.8	43910.6	43910.6	43914.2	43910.6	43910.6	43910.9	44369.8
	738.65	44055.7	44386.7	43911.1	43911.1	43914.9	43911.1	43911.1	43911.5	44382.5
	738.6	43404.1	44397.9	43909.7	43909.7	43913.7	43909.7	43909.7	43910	44393.5
	738.55	42905.3	44411.6	43910.3	43910.3	43914.5	43910.3	43910.3	43910.7	44407
	738.5	43351.3	44427.2	43912.6	43912.6	43917	43912.6	43912.6	43913	44422.4
	738.45	43348.3	44441.7	43913.4	43913.4	43918	43913.4	43913.4	43913.8	44436.7
	738.4	42921.8	44456.6	43914.2	43914.2	43919.1	43914.2	43914.2	43914.7	44451.3
	738.35	43163.5	44473.2	43916.4	43916.4	43921.5	43916.4	43916.4	43916.9	44467.7
	738.3	43788.4	44489.5	43917.9	43917.9	43923.2	43917.9	43917.9	43918.4	44483.7
	738.25	43784.7	44504	43917.3	43917.3	43922.8	43917.3	43917.3	43917.8	44498
	738.2	44161.2	44519	43916.7	43916.7	43922.5	43916.7	43916.8	43917.2	44512.7
	738.15	43408.8	44533.1	43914.9	43914.9	43921	43914.9	43915	43915.5	44526.5
	738.1	43103.7	44550.1	43915.6	43915.6	43921.9	43915.6	43915.6	43916.1	44543.2
	738.05	43041.9	44568.5	43917.2	43917.2	43923.9	43917.2	43917.2	43917.8	44561.2
	738	43737.8	44587.4	43919.1	43919.1	43926	43919.1	43919.1	43919.7	44579.9
	737.95	44142.9	44604.6	43918.7	43918.7	43925.9	43918.7	43918.7	43919.3	44596.7
	737.9	43779.3	44620.9	43916.9	43916.9	43924.5	43916.9	43916.9	43917.6	44612.7
	737.85	43171.1	44638.9	43916.4	43916.4	43924.3	43916.4	43916.4	43917.1	44630.3
	737.8	44169.3	44659.3	43917.8	43917.8	43926.1	43917.8	43917.8	43918.5	44650.3
	737.75	43797.9	44676.9	43916	43916	43924.7	43916	43916	43916.7	44667.5
	737.7	43952.5	44696.2	43915.4	43915.4	43924.4	43915.4	43915.4	43916.1	44686.4
	737.65	43938.2	44715.5	43914.2	43914.2	43923.7	43914.2	43914.3	43915	44705.2
	737.6	44673.4	44735.4	43913.2	43913.2	43923.1	43913.2	43913.2	43914	44724.6
	737.55	44089.4	44753.3	43909.7	43909.7	43920.1	43909.7	43909.7	43910.5	44742.1
	737.5	44415.8	44773.8	43908.1	43908.1	43918.9	43908.1	43908.2	43909	44762.1
	737.45	44802.7	44793.7	43905.5	43905.5	43916.8	43905.5	43905.5	43906.4	44781.4
	737.4	44241.5	44812.8	43901.6	43901.6	43913.3	43901.6	43901.6	43902.5	44800.1
	737.35	43790	44834.4	43899.4	43899.4	43911.8	43899.4	43899.5	43900.4	44821.1
	737.3	43344.1	44858.1	43898.8	43898.8	43911.7	43898.8	43898.8	43899.8	44844.2
	737.25	44662.1	44883.8	43899.6	43899.6	43913	43899.6	43899.7	43900.7	44869.2
	737.2	44556.7	44905.8	43896.1	43896.1	43910.2	43896.1	43896.2	43897.2	44890.6
	737.15	44711.8	44928.8	43893	43893	43907.6	43893	43893	43894.1	44913
	737.1	44083.2	44951.9	43889.3	43889.3	43904.6	43889.3	43889.4	43890.5	44935.4
	737.05	45420.2	44977.7	43887.7	43887.7	43903.6	43887.7	43887.8	43888.9	44960.5
	737	44680.9	44999.8	43881.7	43881.7	43898.3	43881.7	43881.8	43883	44981.9
	736.95	45249.9	45025	43878.1	43878.1	43895.5	43878.1	43878.2	43879.4	45006.3
	736.9	45333.4	45049.1	43872.7	43872.7	43890.8	43872.7	43872.7	43874	45029.6
	736.85	44357.5	45073.6	43866.9	43866.9	43885.8	43866.9	43867	43868.3	45053.3
	736.8	44016.1	45102	43864.3	43864.3	43884	43864.3	43864.4	43865.8	45080.8
	736.75	44588	45132.2	43862.8	43862.8	43883.3	43862.8	43862.9	43864.3	45110.1
	736.7	44970.1	45161.3	43859.5	43859.5	43880.9	43859.5	43859.6	43861	45138.3
	736.65	45346	45190	43854.9	43854.9	43877.2	43854.9	43855	43856.5	45166
	736.6	45044.6	45218.3	43849	43849	43872.3	43849	43849.1	43850.7	45193.2
	736.55	44865.6	45248.3	43844.1	43844.1	43868.4	43844.1	43844.2	43845.9	45222.2
	736.5	44440.2	45279.7	43839.8	43839.8	43865.1	43839.8	43839.9	43841.6	45252.5
	736.45	44838.3	45313.3	43836.9	43836.9	43863.2	43836.9	43837	43838.7	45285
	736.4	45214.3	45346.5	43832.6	43832.6	43860	43832.6	43832.8	43834.5	45317
	736.35	45597.4	45379.4	43827.1	43827.1	43855.7	43827.1	43827.3	43829.1	45348.6
	736.3	44999.3	45411.8	43820.4	43820.4	43850.1	43820.4	43820.5	43822.4	45379.8
	736.25	44361.7	45447.1	43815.5	43815.5	43846.5	43815.5	43815.7	43817.7	45413.8
	736.2	45987.8	45485.4	43812.8	43812.8	43845.1	43812.8	43813	43815	45450.7
	736.15	45842.1	45519.4	43804.7	43804.7	43838.3	43804.7	43804.9	43807	45483.2
	736.1	46415.6	45554.8	43797.1	43797.1	43832.1	43797.1	43797.3	43799.5	45517.1
	736.05	46016.8	45589.2	43787.6	43787.6	43824	43787.6	43787.8	43790	45550
	736	45576.6	45625.9	43779.3	43779.3	43817.3	43779.3	43779.6	43781.9	45585.1
	735.95	46216.5	45665	43772.5	43772.5	43812	43772.5	43772.8	43775.1	45622.5
	735.9	45306.7	45703	43763.5	43763.5	43804.6	43763.5	43763.8	43766.3	45658.8
	735.85	45543.9	45745	43757.5	43757.5	43800.3	43757.5	43757.8	43760.4	45699
	735.8	46973	45787.2	43750.7	43750.7	43795.2	43750.7	43751.1	43753.7	45739.4
	735.75	45741.9	45825.8	43739.2	43739.2	43785.6	43739.2	43739.6	43742.3	45776.1
	735.7	45518.4	45869.4	43731.7	43731.7	43779.9	43731.7	43732.2	43734.9	45817.7
	735.65	46141.9	45914.8	43724.9	43724.9	43775	43724.9	43725.4	43728.2	45861
	735.6	46532.7	45959.3	43716.1	43716.1	43768.2	43716.1	43716.5	43719.5	45903.3
	735.55	45869.6	46003.5	43705.9	43705.9	43760.1	43705.9	43706.4	43709.4	45945.3
	735.5	46412.9	46050.9	43697.9	43697.9	43754.2	43697.9	43698.4	43701.5	45990.4
	735.45	45989.9	46097.6	43688.1	43688.1	43746.7	43688.1	43688.6	43691.8	46034.7
	735.4	46077.6	46146.8	43679.6	43679.6	43740.5	43679.6	43680.2	43683.5	46081.3
	735.35	45955.6	46196.8	43670.8	43670.8	43734.1	43670.8	43671.5	43674.8	46128.7
	735.3	46488.3	46248.1	43662.4	43662.4	43728.2	43662.4	43663.1	43666.6	46177.4
	735.25	46619.9	46298.8	43652.2	43652.2	43720.6	43652.2	43652.9	43656.5	46225.3
	735.2	47166.6	46350.1	43641.5	43641.5	43712.6	43641.5	43642.4	43646	46273.7
	735.15	46285.7	46400.7	43629.1	43629.1	43703	43629.1	43630	43633.7	46321.3
	735.1	45902.4	46455.2	43619.4	43619.4	43696.2	43619.4	43620.4	43624.2	46372.7
	735.05	47239.8	46511.8	43611	43611	43690.8	43611	43612	43616	46426.1
	735	46698.2	46565.1	43598.2	43598.2	43681.1	43598.2	43599.3	43603.4	46476.1
	734.95	46594.9	46621.2	43587.2	43587.2	43673.2	43587.2	43588.3	43592.5	46528.7
	734.9	46119.7	46678.4	43576.4	43576.4	43665.7	43576.4	43577.6	43581.9	46582.4
	734.85	47312.7	46738.2	43567.1	43567.1	43659.9	43567.1	43568.4	43572.8	46638.5
	734.8	46619.4	46794.9	43553.9	43553.9	43650.3	43553.9	43555.3	43559.8	46691.3
	734.75	46475.8	46854.7	43543	43543	43643	43543	43544.5	43549.1	46747.1
	734.7	47181.9	46915.7	43532.5	43532.5	43636.3	43532.5	43534.1	43538.8	46804
	734.65	47418.5	46975.2	43519.6	43519.6	43627.4	43519.6	43521.3	43526.1	46859.2
	734.6	48152.1	47034.6	43505.9	43505.9	43617.8	43505.9	43507.7	43512.7	46914.2
	734.55	48339.4	47092.2	43489.8	43489.8	43605.9	43489.8	43491.8	43496.8	46967.2
	734.5	47765.4	47149.7	43473.1	43473.1	43593.5	43473.1	43475.1	43480.3	47020
	734.45	46578.4	47209.5	43458.1	43458.1	43583.1	43458.1	43460.3	43465.6	47074.9
	734.4	47103.9	47273.5	43447	43447	43576.6	43447	43449.3	43454.7	47133.9
	734.35	47264.1	47336.3	43434.1	43434.1	43568.6	43434.1	43436.6	43442	47191.4
	734.3	49141.3	47398.7	43420.7	43420.7	43560.2	43420.7	43423.3	43428.9	47248.3
	734.25	47833.4	47455.1	43401.1	43401.1	43545.8	43401.1	43403.9	43409.5	47299.1
	734.2	47376.3	47515.8	43385.7	43385.7	43535.7	43385.7	43388.7	43394.4	47354
	734.15	46804.9	47577.9	43371.7	43371.7	43527.3	43371.7	43374.9	43380.8	47410.1
	734.1	48340.1	47641.8	43359.5	43359.5	43520.9	43359.5	43363	43368.9	47467.7
	734.05	48517.2	47700.3	43342.3	43342.3	43509.7	43342.3	43346	43352	47519.7
	734	47939.5	47757.8	43324.5	43324.5	43498	43324.5	43328.4	43334.5	47570.5
	733.95	48889.3	47816.7	43308.5	43308.5	43488.3	43308.5	43312.7	43318.8	47622.4
	733.9	47764.9	47871.7	43289.4	43289.4	43475.8	43289.4	43293.8	43300.1	47670.3
	733.85	48405.3	47929.7	43273.9	43273.9	43467	43273.9	43278.5	43284.9	47720.9
	733.8	47866.6	47984.6	43256.2	43256.2	43456.3	43256.2	43261.1	43267.6	47768.2
	733.75	48116.5	48040.2	43240.2	43240.2	43447.6	43240.2	43245.5	43251.9	47815.8
	733.7	48697.3	48093.7	43223.4	43223.4	43438.2	43223.4	43228.9	43235.5	47861
	733.65	48006.2	48143.9	43204.6	43204.6	43427.2	43204.6	43210.5	43217.1	47902.8
	733.6	49104.7	48194.9	43188	43188	43418.6	43188	43194.3	43200.9	47945
	733.55	48445.8	48240.6	43167.7	43167.7	43406.7	43167.7	43174.4	43181.1	47981.6
	733.5	48660	48286.6	43149.6	43149.6	43397.1	43149.6	43156.7	43163.4	48018.2
	733.45	48299.5	48329.9	43130.7	43130.7	43387	43130.7	43138.2	43144.9	48051.8
	733.4	48606.6	48372.3	43112.9	43112.9	43378.3	43112.9	43120.9	43127.6	48084.2
	733.35	49313.9	48411.5	43094	43094	43368.9	43094	43102.5	43109.2	48113
	733.3	48569.9	48445.9	43072.8	43072.8	43357.4	43072.8	43081.8	43088.5	48136.7
	733.25	48352.4	48480.2	43053.9	43053.9	43348.6	43053.9	43063.5	43070.1	48159.9
	733.2	48819	48512.6	43035.7	43035.7	43340.7	43035.7	43045.9	43052.4	48180.8
	733.15	49097.4	48540.7	43015.9	43015.9	43331.7	43015.9	43026.7	43033.1	48197
	733.1	48623.6	48565.1	42995.2	42995.2	43322	42995.2	43006.6	43012.9	48209.1
	733.05	48318.1	48587.9	42975.9	42975.9	43314.1	42975.9	42988	42994.2	48219.3
	733	48831.5	48608.7	42957.5	42957.5	43307.6	42957.5	42970.3	42976.4	48227
	732.95	47803	48624.7	42937.4	42937.4	43299.7	42937.4	42951	42956.9	48229.4
	732.9	48612.8	48640.8	42920.6	42920.6	43295.4	42920.6	42935	42940.7	48231.5
	732.85	48861	48651	42901.1	42901.1	43289	42901.1	42916.4	42921.9	48227.2
	732.8	48804.1	48657.1	42880.8	42880.8	43282	42880.8	42896.9	42902.2	48218.4
	732.75	48421.5	48660.1	42860.5	42860.5	43275.6	42860.5	42877.6	42882.6	48205.9
	732.7	48403.9	48660.9	42841.4	42841.4	43270.8	42841.4	42859.5	42864.2	48190.7
	732.65	48753	48658.5	42822.4	42822.4	43266.5	42822.4	42841.5	42845.8	48171.8
	732.6	49055.8	48651.6	42802.1	42802.1	43261.5	42802.1	42822.3	42826.3	48147.8
	732.55	48938.4	48640.4	42780.8	42780.8	43255.8	42780.8	42802.1	42805.7	48119
	732.5	48428.5	48626.3	42759.8	42759.8	43251.1	42759.8	42782.4	42785.5	48086.7
	732.45	47504.2	48610.7	42740.3	42740.3	43248.4	42740.3	42764.2	42766.9	48052.3
	732.4	47566.1	48595	42723.9	42723.9	43249.1	42723.9	42749.1	42751.2	48017.1
	732.35	48424.8	48576.1	42707.1	42707.1	43250.2	42707.1	42733.8	42735.3	47978.1
	732.3	47140.5	48551.4	42687.6	42687.6	43249	42687.6	42715.7	42716.6	47932.7
	732.25	47081	48528.1	42672.1	42672.1	43252.5	42672.1	42701.8	42702	47888
	732.2	47855.4	48502.3	42656.8	42656.8	43256.8	42656.8	42688.2	42687.6	47840.1
	732.15	47403.7	48471.5	42638.9	42638.9	43259	42638.9	42672	42670.7	47786.3
	732.1	48068.7	48439.7	42622.4	42622.4	43263.4	42622.4	42657.4	42655.2	47730.9
	732.05	48149.2	48403.6	42603.7	42603.7	43266.2	42603.7	42640.6	42637.5	47670.3
	732	48608.4	48365	42584.7	42584.7	43269.3	42584.7	42623.7	42619.5	47606.5
	731.95	48366.9	48323.1	42564.1	42564.1	43271.6	42564.1	42605.2	42600	47538.6
	731.9	47915.9	48280.1	42544.2	42544.2	43275.2	42544.2	42587.6	42581.2	47468.7
	731.85	47994.6	48237	42525.8	42525.8	43281.1	42525.8	42571.5	42563.9	47397.8
	731.8	47912.9	48192.3	42507	42507	43287.4	42507	42555.2	42546.2	47324.4
	731.75	48527.4	48146.7	42488.4	42488.4	43294.7	42488.4	42539.3	42528.8	47249.1
	731.7	47680.3	48098	42467.8	42467.8	43300.7	42467.8	42521.4	42509.4	47169.9
	731.65	46965	48051.3	42449.9	42449.9	43310.2	42449.9	42506.3	42492.8	47091.5
	731.6	48467.6	48006.2	42434.2	42434.2	43322.9	42434.2	42493.7	42478.4	47013.7
	731.55	48342.7	47955.8	42413.6	42413.6	43331.6	42413.6	42476.3	42459.1	46929.6
	731.5	47307.4	47905.5	42393.3	42393.3	43341.4	42393.3	42459.3	42440.2	46844.5
	731.45	46626.8	47858.5	42376.3	42376.3	43355.5	42376.3	42445.9	42424.6	46761.6
	731.4	47659.5	47813.9	42361.5	42361.5	43372.7	42361.5	42434.7	42411.2	46679.8
	731.35	46524.1	47766.1	42343.3	42343.3	43387.6	42343.3	42420.3	42394.5	46593.6
	731.3	47247.8	47722.5	42328.7	42328.7	43407	42328.7	42409.8	42381.4	46510.5
	731.25	47145.2	47677.2	42311.7	42311.7	43425.1	42311.7	42397	42366	46424.3
	731.2	47554.4	47633	42295	42295	43444.6	42295	42384.8	42350.8	46337.9
	731.15	46849.9	47588.5	42276.9	42276.9	43463.8	42276.9	42371.3	42334.4	46249.8
	731.1	47241.1	47547.3	42261.1	42261.1	43486.4	42261.1	42360.3	42320.2	46163.6
	731.05	47386	47506.2	42243.9	42243.9	43508.9	42243.9	42348.2	42304.8	46076
	731	47271.2	47466.1	42226.2	42226.2	43532	42226.2	42335.9	42288.8	45987.9
	730.95	47206	47427.9	42208.8	42208.8	43556.7	42208.8	42324.1	42273.3	45900.2
	730.9	47301.3	47391.6	42191.6	42191.6	43582.9	42191.6	42312.7	42257.9	45812.8
	730.85	47585.7	47356.9	42173.9	42173.9	43610.1	42173.9	42301.2	42242.2	45725.3
	730.8	47025.8	47323.3	42155.4	42155.4	43637.6	42155.4	42289.1	42225.6	45637.2
	730.75	46651	47293.6	42138.5	42138.5	43668.2	42138.5	42279	42210.8	45551.2
	730.7	46320.8	47267.4	42122.9	42122.9	43701.5	42122.9	42270.3	42197.2	45466.9
	730.65	47435.6	47244.6	42108.2	42108.2	43737.3	42108.2	42263.1	42184.7	45384.2
	730.6	47299.1	47220.7	42089.9	42089.9	43771.1	42089.9	42252.5	42168.6	45298.3
	730.55	47731.7	47199.9	42072	42072	43806.7	42072	42242.6	42152.9	45213.6
	730.5	47435.2	47180.3	42052.6	42052.6	43842.5	42052.6	42231.6	42135.9	45128.1
	730.45	47436.2	47164.6	42034.1	42034.1	43880.9	42034.1	42221.9	42119.8	45044.3
	730.4	47020.7	47151.7	42015.6	42015.6	43920.9	42015.6	42212.6	42103.6	44961.2
	730.35	47067.8	47143.3	41998.3	41998.3	43964.1	41998.3	42205	42088.9	44880.2
	730.3	47670.1	47137.8	41980.8	41980.8	44008.8	41980.8	42197.6	42074	44799.9
	730.25	47381.1	47133.6	41961.3	41961.3	44053.4	41961.3	42188.6	42057.1	44718.5
	730.2	47179.5	47133.7	41942.7	41942.7	44100.8	41942.7	42181	42041.2	44638.8
	730.15	46990	47137.8	41924.7	41924.7	44150.8	41924.7	42174.4	42026	44560.7
	730.1	47580.9	47146.1	41907.2	41907.2	44203.4	41907.2	42169	42011.4	44484.1
	730.05	47385.7	47156.1	41887.8	41887.8	44256.1	41887.8	42162.1	41994.8	44406.5
	730	46626.7	47170.4	41868.9	41868.9	44311.5	41868.9	42156.3	41979	44330.4
	729.95	46974.3	47191	41852.5	41852.5	44371.5	41852.5	42153.5	41965.6	44257.8
	729.9	48214.3	47214.3	41834.8	41834.8	44432.6	41834.8	42150.1	41951.1	44185
	729.85	47530.9	47237.6	41813.1	41813.1	44492.1	41813.1	42143.3	41932.6	44109
	729.8	46845.9	47267.2	41793.5	41793.5	44555.9	41793.5	42139.2	41916.4	44036.2
	729.75	47293.1	47303.1	41776.1	41776.1	44624.4	41776.1	42138	41902.3	43966.6
	729.7	48610	47341.9	41757.2	41757.2	44693.9	41757.2	42136	41886.9	43896.5
	729.65	47353	47380.7	41733.9	41733.9	44761.7	41733.9	42130.4	41867.2	43823.1
	729.6	47368	47428	41714.6	41714.6	44836.2	41714.6	42129.6	41851.6	43754.6
	729.55	48362	47479.8	41695.3	41695.3	44913.1	41695.3	42129.4	41836.1	43687
	729.5	48287.4	47532.9	41672.6	41672.6	44989.6	41672.6	42126.8	41817.2	43617.1
	729.45	48748.4	47591	41650.1	41650.1	45069	41650.1	42125.2	41798.7	43548.3
	729.4	48005.9	47652.3	41626	41626	45149.8	41626	42122.9	41778.7	43479
	729.35	48349.3	47721	41604.3	41604.3	45235.9	41604.3	42123.9	41761.2	43412.9
	729.3	48171.1	47793.4	41581.4	41581.4	45323.8	41581.4	42124.7	41742.5	43346.6
	729.25	48351.5	47871.5	41559	41559	45415.2	41559	42127	41724.5	43281.7
	729.2	48193.1	47954.1	41535.9	41535.9	45509.1	41535.9	42129.7	41705.9	43217.1
	729.15	49159.9	48042.4	41513.3	41513.3	45606.6	41513.3	42133.9	41687.9	43153.8
	729.1	49326.3	48133	41487.4	41487.4	45704.3	41487.4	42136	41666.8	43088.2
	729.05	48642.5	48228.4	41460.9	41460.9	45804.5	41460.9	42138.7	41645.1	43022.8
	729	49170.9	48331.4	41436.6	41436.6	45910.2	41436.6	42144.7	41625.7	42960.5
	728.95	49994	48438.2	41410.5	41410.5	46017.5	41410.5	42150.2	41604.7	42897.2
	728.9	49037.9	48547.9	41381.6	41381.6	46125.4	41381.6	42154.3	41581	42832
	728.85	49233.1	48666.7	41355.7	41355.7	46239.9	41355.7	42162.8	41560.5	42770.6
	728.8	48704.8	48790.3	41329.1	41329.1	46357	41329.1	42171.9	41539.3	42709.3
	728.75	50068.9	48921.5	41304.1	41304.1	46479.2	41304.1	42184.2	41520	42650.5
	728.7	50628.6	49054.1	41274.7	41274.7	46600.4	41274.7	42193.5	41496.2	42587.9
	728.65	50831.8	49190.9	41243.2	41243.3	46723.2	41243.2	42202.5	41470.8	42524.1
	728.6	50548.5	49333.1	41211.1	41211.1	46848.9	41211.1	42212.5	41444.6	42460.3
	728.55	50171.5	49482	41179.8	41179.8	46978.7	41179.8	42224.9	41419.5	42398.1
	728.5	50271.5	49638.2	41149.5	41149.5	47113.1	41149.5	42240.3	41395.6	42337.8
	728.45	49353.4	49800.1	41118.9	41118.9	47250.5	41118.9	42257.1	41371.4	42277.7
	728.4	50603.2	49971	41091.1	41091.1	47394.1	41091.1	42278.8	41350.3	42221.2
	728.35	50851.4	50144.1	41059.2	41059.2	47537	41059.2	42298.4	41325.2	42161.2
	728.3	51048.5	50322.2	41026.4	41026.4	47681.9	41026.4	42319.1	41299.4	42100.9
	728.25	50807	50505.6	40992.8	40992.8	47829.2	40992.8	42341.3	41273	42040.6
	728.2	50760.6	50695.8	40959.9	40959.9	47980.2	40959.9	42366.4	41247.4	41981.6
	728.15	50341.4	50891.9	40927.1	40927.1	48133.9	40927.1	42393.9	41222.1	41923.2
	728.1	51336.1	51095.4	40895.5	40895.5	48291.8	40895.5	42425.2	41198.2	41866.7
	728.05	51917.4	51301.1	40860.6	40860.6	48448.5	40860.6	42455.7	41171.1	41807.5
	728	52371.1	51510.4	40823.6	40823.7	48605.5	40823.6	42486.8	41142.2	41746.8
	727.95	52529.5	51723.6	40785.1	40785.1	48762.8	40785.1	42519	41111.9	41685.1
	727.9	51589.3	51941.5	40745.9	40746	48921.2	40745.9	42553.5	41081.2	41623.4
	727.85	53114.6	52167.7	40709.7	40709.7	49084.1	40709.7	42594	41053.7	41565
	727.8	52691.9	52393.4	40668.4	40668.4	49242.8	40668.4	42632.4	41021.2	41502.2
	727.75	53113.5	52625	40628.3	40628.3	49403.4	40628.3	42675.2	40990.2	41441.1
	727.7	53070.1	52859.4	40586.8	40586.8	49562.8	40586.8	42719.9	40957.9	41379
	727.65	53490.5	53098	40545.2	40545.2	49722.1	40545.2	42768	40925.9	41317.4
	727.6	53008.5	53339.1	40502.1	40502.2	49879.6	40502.1	42818.4	40892.6	41254.8
	727.55	53776.9	53584.6	40460.5	40460.5	50037.2	40460.5	42873.8	40860.9	41194.1
	727.5	53510	53830.5	40416.2	40416.2	50190.5	40416.2	42930.4	40826.9	41131.3
	727.45	54443.5	54079.8	40372.7	40372.7	50342.5	40372.7	42991.8	40793.8	41069.6
	727.4	53812	54328	40325.9	40326	50488.6	40325.9	43054.2	40757.8	41005.1
	727.35	54117.5	54580.3	40281.1	40281.2	50633.6	40281.1	43123	40723.9	40943
	727.3	54485.6	54832.3	40235.1	40235.2	50773.3	40235.1	43195	40689.2	40880.2
	727.25	54811	55083.7	40187.8	40187.9	50907.1	40187.8	43270.3	40653.3	40816.4
	727.2	55070.1	55334.3	40139.3	40139.4	51034.5	40139.3	43349.2	40616.6	40751.9
	727.15	54630.3	55583.7	40089.8	40089.9	51155	40089.8	43432.1	40579.1	40686.7
	727.1	55671.5	55834	40041.6	40041.6	51270.5	40041.6	43521.7	40543.2	40623.2
	727.05	55790.8	56079.3	39989.8	39989.8	51375.1	39989.8	43612.9	40504	40556.5
	727	55941	56322.4	39937.4	39937.5	51471.2	39937.4	43709.2	40464.6	40489.6
	726.95	55008.1	56562.8	39884.4	39884.5	51558.2	39884.4	43810.5	40424.8	40422.4
	726.9	56647.7	56803.4	39834.2	39834.4	51638.9	39834.2	43920.6	40388.1	40358.4
	726.85	56392.7	57036	39778.6	39778.7	51704.4	39778.6	44031.6	40346.3	40289.3
	726.8	56858.5	57265.5	39723.6	39723.8	51760.1	39723.6	44149.4	40305.5	40221.2
	726.75	56553.8	57489.6	39666.9	39667.1	51803.2	39666.9	44272.1	40263.3	40151.6
	726.7	57748.6	57710.4	39611.1	39611.2	51835.8	39611.1	44402.2	40222.2	40083.2
	726.65	57520.1	57923	39551.1	39551.3	51852.4	39551.1	44535.3	40177.5	40011.1
	726.6	57066.8	58132	39491.7	39491.9	51857.3	39491.7	44676.3	40133.6	39939.8
	726.55	57184.4	58337.3	39433.6	39433.8	51850.8	39433.6	44825.7	40091.4	39870
	726.5	58042.1	58537.3	39374.9	39375.1	51830.9	39374.9	44982	40049	39800
	726.45	58394.4	58729.6	39313.3	39313.5	51794.9	39313.3	45143	40004	39727.3
	726.4	58837.3	58915.8	39250.3	39250.5	51744.4	39250.3	45310.5	39958	39653.5
	726.35	57884.1	59096	39185.6	39185.8	51678.8	39185.6	45484.7	39910.8	39578.3
	726.3	58981.7	59274.4	39123.9	39124.1	51602.9	39123.9	45669.7	39866.8	39506.3
	726.25	59037	59444.7	39058.3	39058.6	51510	39058.3	45859.1	39819.5	39430.8
	726.2	59517.1	59610.5	38992.4	38992.7	51403.6	38992.4	46056.6	39772.2	39355.1
	726.15	59562.9	59770.9	38924.7	38925	51282.5	38924.7	46260.7	39723.6	39277.9
	726.1	59114.2	59927.8	38856.6	38856.9	51148.5	38856.6	46473.2	39675.1	39200.5
	726.05	59653.6	60082.6	38789.8	38790.1	51003.5	38789.8	46695.2	39628.2	39124.7
	726	59872.4	60232.7	38721	38721.3	50844.8	38721	46923.7	39579.9	39047.1
	725.95	59824.9	60379.7	38651.3	38651.6	50673.8	38651.3	47159.6	39531.1	38968.7
	725.9	60524.6	60524.6	38581.5	38581.8	50491.9	38581.5	47403.6	39482.6	38890.5
	725.85	61010.6	60665.8	38509.2	38509.6	50297.1	38509.2	47653.6	39432.2	38810
	725.8	60660.5	60803.7	38435	38435.5	50090.9	38435	47909.1	39380.5	38727.9
	725.75	61120.8	60941.6	38361.8	38362.3	49876.5	38361.8	48173	39330.1	38646.9
	725.7	61203.4	61077.1	38286.8	38287.3	49652	38286.8	48442.2	39278.6	38564.4
	725.65	60949.7	61211.5	38211.4	38211.9	49419.2	38211.4	48717.4	39227.1	38481.5
	725.6	61405.4	61346.3	38136.5	38137.1	49179.7	38136.5	48999.5	39176.7	38399.4
	725.55	61837.3	61478.7	38059.9	38060.5	48932.2	38059.9	49284.6	39125.1	38315.8
	725.5	61785.8	61608.7	37981.6	37982.2	48677.3	37981.6	49572.5	39072.5	38230.7
	725.45	61622	61737.8	37903.2	37903.9	48417.2	37903.2	49863.7	39020.3	38145.7
	725.4	61470.2	61865.8	37825.2	37825.9	48152.9	37825.2	50157.6	38969.1	38061.1
	725.35	62290.4	61992.6	37747.3	37748.1	47884.8	37747.3	50453.4	38918.7	37976.9
	725.3	63005.6	62113.6	37666.6	37667.4	47610.8	37666.6	50745.7	38866	37889.9
	725.25	62682.6	62228.6	37583.2	37584.1	47331.6	37583.2	51033.9	38811.3	37800.6
	725.2	62507.7	62340.1	37500.7	37501.6	47051.2	37500.7	51319.8	38758.1	37712.1
	725.15	63080.4	62446.4	37418.4	37419.4	46769.5	37418.4	51601.1	38705.8	37624.2
	725.1	62176	62544	37334	37335.1	46484.5	37334	51874.2	38652.2	37534.2
	725.05	63014.4	62635.9	37252.3	37253.4	46201.8	37252.3	52141	38601.8	37447
	725	62312.2	62715.1	37167.6	37168.8	45916.1	37167.6	52394.3	38549.2	37357
	724.95	62519.4	62784.9	37084.9	37086.1	45632.8	37084.9	52637.1	38499.3	37269.1
	724.9	62529.4	62840.9	37001.2	37002.5	45349.3	37001.2	52864.2	38449.2	37180.4
	724.85	62838	62881.8	36917.2	36918.7	45066.3	36917.2	53074.7	38399.6	37091.6
	724.8	63082.5	62904.8	36832	36833.5	44783.8	36832	53264.6	38349.4	37001.6
	724.75	63688.6	62908.3	36745.7	36747.3	44501.9	36745.7	53432.4	38299	36910.6
	724.7	62989.4	62889.7	36657.2	36658.8	44219.7	36657.2	53575.1	38247.1	36817.5
	724.65	64080.9	62851.3	36570.6	36572.4	43941.8	36570.6	53694.8	38198.1	36726.5
	724.6	62762.5	62785.9	36480.2	36482.1	43662.3	36480.2	53784.4	38146.1	36631.8
	724.55	62812.6	62699.9	36393.8	36395.8	43389.6	36393.8	53849.6	38098.9	36541.2
	724.5	62713.4	62587.9	36306.9	36309.1	43119.3	36306.9	53884.8	38052.2	36450.3
	724.45	62550.9	62449.2	36220.1	36222.4	42852	36220.1	53889.4	38006.3	36359.5
	724.4	61782.6	62283.4	36133.6	36135.9	42588.1	36133.6	53862.8	37961.7	36269.1
	724.35	61743.3	62091.9	36049.2	36051.7	42329.3	36049.2	53806.4	37920.3	36180.9
	724.3	61270.2	61872.4	35964.7	35967.4	42073.9	35964.7	53717.6	37879.6	36092.8
	724.25	61689	61626.4	35881.5	35884.3	41823.2	35881.5	53597.7	37841.2	36005.9
	724.2	62368.2	61351.4	35796.6	35799.6	41574.1	35796.6	53444.4	37802.1	35917.6
	724.15	61925.8	61047.2	35709.3	35712.4	41326.1	35709.3	53257.3	37761.6	35826.8
	724.1	59944.3	60718.1	35623.1	35626.4	41082.5	35623.1	53040.8	37723.3	35737.3
	724.05	59090.2	60370.9	35543	35546.6	40848.7	35543	52801.4	37692.2	35654.1
	724	59611.2	60003.2	35465.5	35469.3	40621	35465.5	52536.9	37664.7	35573.4
	723.95	59607.3	59612.1	35386.1	35390.1	40394.8	35386.1	52244.2	37636.3	35490.9
	723.9	59032.1	59201.1	35306.3	35310.6	40171.8	35306.3	51926.9	37608.9	35408.2
	723.85	59168.7	58773.6	35228.2	35232.7	39953.8	35228.2	51588.5	37584.3	35327.2
	723.8	57972.7	58330.1	35149.4	35154.2	39738.6	35149.4	51229.3	37560.1	35245.6
	723.75	57889.9	57876.5	35074.3	35079.3	39530.5	35074.3	50855.3	37540.7	35167.7
	723.7	57072.7	57411.5	34999.1	35004.4	39325.8	34999.1	50465.2	37522.6	35089.9
	723.65	56191.1	56939.4	34926.4	34932	39126.9	34926.4	50063.5	37508.1	35014.6
	723.6	55717	56462.2	34856.3	34862.2	38933.6	34856.3	49651.9	37497.7	34941.9
	723.55	55046.3	55981.4	34787.5	34793.8	38745.1	34787.5	49232.1	37489.7	34870.7
	723.5	55581.9	55499.1	34720.7	34727.3	38561.7	34720.7	48806.3	37485.1	34801.4
	723.45	55107.1	55013.4	34651.9	34658.9	38379.5	34651.9	48372.4	37479.8	34730.3
	723.4	53695.7	54529.2	34584.4	34591.8	38201.6	34584.4	47935.5	37477.2	34660.6
	723.35	53923.6	54050.6	34521.3	34529.1	38031	34521.3	47499.9	37480.6	34595.3
	723.3	53697.8	53574.9	34457.2	34465.5	37862.5	34457.2	47062.6	37484.3	34529.1
	723.25	53566.7	53104.4	34393.7	34402.4	37697.5	34393.7	46626.1	37489.9	34463.5
	723.2	52818.4	52640.1	34330.4	34339.6	37535.4	34330.4	46191.3	37497.3	34398.1
	723.15	52190.8	52185	34269.3	34279	37378.4	34269.3	45761.5	37508.5	34335.1
	723.1	52095.7	51739.3	34210.1	34220.3	37225.7	34210.1	45336.8	37523.1	34273.9
	723.05	52440.1	51303.1	34151	34161.8	37075.9	34151	44917.2	37539.3	34212.9
	723	51330.8	50875.2	34090.6	34101.9	36927.4	34090.6	44501.7	37555.7	34150.6
	722.95	50929.8	50461.1	34033.5	34045.5	36784.8	34033.5	44095.8	37577.2	34091.8
	722.9	50271.7	50058.8	33977.6	33990.2	36645.8	33977.6	43697.6	37601.5	34034.2
	722.85	49049.3	49669.4	33923.7	33937	36510.9	33923.7	43308.1	37629.5	33978.6
	722.8	48647.8	49295.8	33873.5	33887.5	36382.4	33873.5	42930.3	37662.9	33926.8
	722.75	49240.5	48935.3	33824.5	33839.3	36257.2	33824.5	42561.5	37699.2	33876.2
	722.7	47697.7	48584.9	33773.4	33789	36132.1	33773.4	42198.8	37735.1	33823.6
	722.65	48719.3	48251.5	33727.2	33743.6	36014	33727.2	41849.1	37777.6	33775.8
	722.6	48322.9	47926.7	33677.4	33694.7	35894.4	33677.4	41504.1	37818.6	33724.7
	722.55	46963.1	47615.8	33628.8	33647	35778.1	33628.8	41169	37862.4	33674.6
	722.5	46713.9	47321.6	33584.5	33603.7	35668.1	33584.5	40846.7	37912.3	33628.9
	722.45	45423.7	47040.4	33540.8	33561	35560.6	33540.8	40533.4	37964.8	33583.9
	722.4	45416.6	46775.5	33501.2	33522.4	35459	33501.2	40232.7	38023.2	33543
	722.35	44771.4	46522.4	33461.5	33483.8	35359.1	33461.5	39939.9	38083.6	33502
	722.3	44936.6	46283.6	33423.8	33447.2	35262.9	33423.8	39657.7	38147.7	33463.1
	722.25	45716.4	46055.9	33385.3	33410.1	35167.9	33385.3	39382.9	38213.1	33423.4
	722.2	44603.1	45837.4	33344.3	33370.3	35071.8	33344.3	39113.4	38277.7	33381.2
	722.15	44882.6	45633.8	33306.7	33334	34980.9	33306.7	38855.2	38347.9	33342.5
	722.1	45015.8	45440.3	33268.1	33296.8	34890.4	33268.1	38603.4	38419.1	33302.8
	722.05	44870.4	45257.5	33228.9	33259.1	34801	33228.9	38358.7	38491.7	33262.5
	722	44528.3	45086	33190.1	33221.8	34713.4	33190.1	38121.7	38566.6	33222.7
	721.95	44354.2	44926.1	33152.2	33185.6	34628.2	33152.2	37892.8	38644.5	33183.8
	721.9	45171.3	44777	33114.8	33149.9	34544.9	33114.8	37671.1	38724.9	33145.4
	721.85	44477	44635.2	33074.6	33111.5	34460.2	33074.6	37453.2	38804.6	33104.3
	721.8	44040.9	44505.6	33036.6	33075.3	34378.9	33036.6	37244.1	38888.4	33065.3
	721.75	44050.7	44387.1	32999.8	33040.5	34300.2	32999.8	37042.6	38975.4	33027.7
	721.7	44032.2	44277.8	32962.9	33005.6	34222.6	32962.9	36847	39064.3	32989.9
	721.65	43736.7	44177.6	32925.9	32970.8	34146.2	32925.9	36657.2	39155.1	32952.1
	721.6	43854	44087.2	32889.8	32936.9	34071.7	32889.8	36473.8	39248.9	32915.2
	721.55	43828.8	44005.2	32853.2	32902.6	33997.9	32853.2	36295.7	39344	32877.7
	721.5	43577.5	43931.6	32816.5	32868.3	33925.2	32816.5	36122.8	39441	32840.3
	721.45	44129.8	43866.9	32780.5	32834.9	33854.3	32780.5	35955.7	39540.5	32803.6
	721.4	44182.8	43808.3	32742.7	32799.7	33782.5	32742.7	35791.7	39640	32765
	721.35	43534.9	43757.1	32704.5	32764.3	33711.4	32704.5	35632	39741.2	32726.1
	721.3	44444.1	43715.5	32668.3	32731.1	33643.3	32668.3	35479.1	39846	32689.2
	721.25	44748.1	43678.1	32629	32694.8	33573.1	32629	35327.6	39949.3	32649.3
	721.2	44035.9	43646.5	32588.6	32657.7	33502.7	32588.6	35179.2	40053.3	32608.2
	721.15	43916.5	43624	32550.4	32622.8	33435.4	32550.4	35037.2	40160.9	32569.4
	721.1	43542.1	43608.2	32512.5	32588.3	33369.2	32512.5	34899.3	40270.6	32530.9
	721.05	43931.7	43599.9	32475.7	32555.1	33305	32475.7	34766.4	40382.5	32493.5
	721	43491.4	43596.1	32437.4	32520.7	33240.2	32437.4	34635.8	40494.4	32454.7
	720.95	43788.1	43599.5	32400.5	32487.8	33177.6	32400.5	34510.2	40608.9	32417.2
	720.9	44378.9	43607.3	32362.5	32453.9	33114.6	32362.5	34386.8	40723.4	32378.6
	720.85	43799	43618.4	32322.5	32418.2	33050.3	32322.5	34264.6	40837	32338.1
	720.8	44135.4	43636.2	32284.2	32384.4	32988.6	32284.2	34147.5	40953.1	32299.3
	720.75	44449.4	43657.5	32244.7	32349.6	32926.3	32244.7	34032.1	41068.8	32259.3
	720.7	44554.2	43682.1	32204	32313.9	32863.6	32204	33918.6	41183.8	32218.1
	720.65	43779.3	43710.4	32162.8	32277.9	32801.1	32162.8	33807.5	41298.9	32176.5
	720.6	43552.3	43745.1	32124.1	32244.5	32741.6	32124.1	33701.3	41416.8	32137.3
	720.55	43747.2	43784	32086	32211.9	32683.3	32086	33598.5	41535.3	32098.8
	720.5	45251.8	43825.4	32047.1	32178.9	32625	32047.1	33497.5	41653	32059.4
	720.45	44369	43864.9	32003.2	32141	32562.2	32003.2	33393.8	41765.4	32015.1
	720.4	44334.2	43909.8	31962	32106.2	32502.7	31962	33295.2	41880	31973.5
	720.35	44866.5	43957.2	31920.8	32071.6	32443.7	31920.8	33198.8	41994.2	31932
	720.3	45117	44004.8	31877.7	32035.4	32383.5	31877.7	33102.8	42105.4	31888.5
	720.25	45455.7	44053.2	31833.7	31998.6	32322.8	31833.7	33007.9	42214.6	31844.1
	720.2	44607.9	44101.9	31788.4	31960.8	32261.4	31788.4	32913.7	42321.1	31798.5
	720.15	44711.3	44154.3	31745.8	31925.9	32203.1	31745.8	32824.1	42428.7	31755.5
	720.1	44718.8	44207.2	31702.6	31890.9	32144.8	31702.6	32735.8	42534.1	31712.1
	720.05	45136.3	44260.3	31659.3	31856.1	32086.8	31659.3	32649.2	42637.1	31668.5
	720	45235.4	44312	31614.5	31820.1	32027.8	31614.5	32562.8	42736.1	31623.3
	719.95	44867	44363.1	31569.3	31784	31968.7	31569.3	32477.6	42832.1	31577.8
	719.9	45163.6	44414.7	31525	31749.3	31911.1	31525.1	32395	42926.2	31533.3
	719.85	45315	44464.5	31479.7	31714	31852.9	31479.7	32312.8	43016.1	31487.7
	719.8	44640.3	44512.3	31433.8	31678.4	31794.4	31433.8	32231.5	43101.7	31441.5
	719.75	44938.2	44560.5	31389.8	31645.3	31738.3	31389.9	32153.6	43185.5	31397.3
	719.7	45151.3	44605.8	31344.8	31611.5	31681.5	31344.8	32076	43264.2	31352
	719.65	45365.5	44648.1	31299	31577.3	31624.3	31299	31998.8	43337.7	31305.9
	719.6	44678.3	44687	31252.2	31542.7	31566.5	31252.3	31922	43405.8	31258.9
	719.55	45136.8	44725.1	31207.6	31510.7	31511.2	31207.6	31848.6	43470.9	31214.1
	719.5	45442.6	44758.4	31161.4	31477.6	31454.6	31161.4	31774.7	43529.3	31167.6
	719.45	45120.2	44787	31114	31443.9	31397.2	31114	31700.7	43581	31120
	719.4	44868.2	44812.8	31067.4	31411.6	31341	31067.5	31628.7	43627.9	31073.2
	719.35	44821.5	44835.3	31021.6	31380.6	31285.8	31021.6	31558.4	43669.7	31027.2
	719.3	46161.8	44853.4	30975.7	31350.1	31230.8	30975.8	31489.2	43705.1	30981.2
	719.25	45854.5	44862.4	30925.4	31315.8	31171.7	30925.4	31416.3	43729.6	30930.6
	719.2	45946.9	44867.5	30875.9	31282.9	31113.7	30875.9	31345.3	43748.3	30880.9
	719.15	45161.9	44867.2	30825.9	31250.2	31055.5	30825.9	31274.6	43759.7	30830.8
	719.1	45196	44864	30778.3	31220.6	30999.9	30778.4	31207.2	43766.5	30783
	719.05	44712.1	44855.2	30730.5	31191.4	30944.3	30730.5	31140.3	43765.9	30735
	719	45368.6	44842.3	30684	31164.4	30890.5	30684.1	31075.7	43759.4	30688.4
	718.95	44161.4	44821.4	30635.3	31135.8	30834.5	30635.4	31009.5	43743.2	30639.5
	718.9	43683.9	44798.6	30590.3	31111.8	30782.6	30590.4	30947.8	43723.2	30594.4
	718.85	44799.1	44771.3	30546.8	31090	30732.3	30546.9	30888.2	43697.1	30550.7
	718.8	44926.8	44734.3	30499.5	31065.3	30678.4	30499.6	30825.6	43659.6	30503.3
	718.75	44551.8	44690.8	30451.6	31040.9	30624.2	30451.7	30763	43613.8	30455.3
	718.7	44394.7	44642.5	30404.8	31018.4	30571.3	30404.9	30702	43561.4	30408.3
	718.65	43996.7	44588.6	30358.3	30997.3	30518.9	30358.5	30642.1	43501.7	30361.7
	718.6	44807.1	44529.9	30313	30978.2	30467.9	30313.2	30583.8	43435.5	30316.3
	718.55	44515.6	44462.7	30264.9	30957.4	30414.2	30265.1	30523.3	43359	30268.1
	718.5	44048.3	44390.5	30217.6	30938.4	30361.6	30217.8	30464.2	43275.8	30220.6
	718.45	43935.7	44314.1	30171.7	30921.9	30310.5	30171.9	30406.9	43186.7	30174.6
	718.4	43643.8	44232.5	30125.9	30906.7	30259.8	30126.2	30350.3	43090.4	30128.8
	718.35	43782.3	44146.3	30081	30893.4	30210	30081.3	30295	42987.9	30083.7
	718.3	43084.6	44054.5	30035.5	30880.8	30159.8	30035.8	30239.5	42877.9	30038.1
	718.25	43184.6	43959.9	29992.1	30871.4	30111.9	29992.4	30186.6	42763.2	29994.6
	718.2	43065.7	43860.1	29948.2	30862.9	30063.7	29948.6	30133.6	42641.6	29950.6
	718.15	42940.5	43756.2	29904.6	30856	30015.9	29905	30081.3	42513.9	29906.9
	718.1	42219.6	43648.2	29861.2	30850.8	29968.4	29861.7	30029.6	42380.2	29863.5
	718.05	42710.6	43538.6	29820	30849.1	29923.3	29820.6	29980.5	42243	29822.2
	718	42466.2	43423.6	29777.2	30847.2	29876.7	29777.8	29930	42098.5	29779.2
	717.95	42476.3	43306	29734.9	30847.4	29830.8	29735.7	29880.5	41949.3	29736.9
	717.9	42528	43185.1	29692.5	30849.1	29784.8	29693.3	29831.1	41794.8	29694.5
	717.85	41988.5	43061.1	29649.8	30852.1	29738.7	29650.7	29781.8	41635.1	29651.7
	717.8	42263.1	42936.5	29608.7	30858.4	29694.3	29609.7	29734.3	41472.7	29610.5
	717.75	42581.3	42808.7	29566.6	30865.4	29649	29567.7	29686.1	41305	29568.3
	717.7	42157	42678.1	29523.3	30873.1	29602.6	29524.6	29637	41132.2	29525
	717.65	42293.2	42547.2	29481.2	30883.9	29557.6	29482.7	29589.5	40957	29482.8
	717.6	42206.6	42414.7	29438.6	30896	29512.1	29440.2	29541.5	40777.6	29440.2
	717.55	41735	42281.6	29396.1	30910.3	29466.8	29397.9	29494	40595.5	29397.6
	717.5	41488.7	42149.6	29355	30928.1	29423.1	29357	29448.1	40411.9	29356.5
	717.45	42425.9	42018.2	29314.6	30948.6	29380.1	29316.8	29403.1	40226.5	29316
	717.4	41137.3	41883.9	29271	30968.2	29334	29273.4	29355.1	40035.7	29272.3
	717.35	40494	41754.2	29231.4	30994.3	29292	29234.2	29311.4	39846.7	29232.7
	717.3	40615.5	41627.5	29193.8	31024.6	29252.1	29196.9	29269.8	39658.1	29195
	717.25	41484.4	41501.5	29155.7	31056.8	29211.8	29159.1	29227.9	39467.6	29156.9
	717.2	41169.6	41374.2	29114.6	31088.7	29168.6	29118.4	29183.2	39272.8	29115.8
	717.15	40378.4	41249.7	29074.5	31124.1	29126.3	29078.6	29139.6	39077.9	29075.5
	717.1	41211.9	41129.8	29036.7	31164.7	29086.6	29041.3	29098.5	38884.4	29037.8
	717.05	40981.4	41009.7	28996.2	31205.3	29044.1	29001.3	29054.8	38687.8	28997.2
	717	40275.4	40893	28956.2	31249.4	29002.3	28961.9	29011.9	38491.4	28957.2
	716.95	40021.2	40781.6	28918.4	31298.7	28962.7	28924.7	28971.3	38297	28919.4
	716.9	40461.3	40674.3	28881.3	31351.8	28923.9	28888.3	28931.5	38103.4	28882.2
	716.85	40586.3	40569.1	28842.7	31406.7	28883.6	28850.4	28890.3	37908.2	28843.6
	716.8	40161.3	40467.5	28803.5	31464.4	28842.8	28812	28848.7	37713	28804.4
	716.75	39622.4	40371.3	28765.7	31526.7	28803.4	28775	28808.4	37519.6	28766.5
	716.7	40869.6	40281.3	28729.4	31594.3	28765.6	28739.6	28769.9	37328.5	28730.1
	716.65	39935.2	40191.9	28688.9	31661.5	28723.7	28700.2	28727.4	37134	28689.7
	716.6	39984	40110.4	28651.4	31735.5	28684.8	28663.9	28687.8	36943.2	28652.1
	716.55	40400.9	40034	28613.5	31813	28645.7	28627.3	28648.1	36753.4	28614.2
	716.5	40101	39961.6	28574.2	31893.2	28605.1	28589.4	28606.9	36563.3	28574.9
	716.45	40295.1	39895.9	28535.8	31978.5	28565.4	28552.4	28566.7	36375.3	28536.4
	716.4	39894.6	39835.4	28496.6	32067.5	28525	28514.9	28525.9	36187.9	28497.2
	716.35	39758.2	39782.5	28458.5	32162.3	28485.8	28478.7	28486.3	36002.9	28459.1
	716.3	40455.4	39736.3	28420.8	32262	28447	28442.9	28447.1	35820	28421.4
	716.25	40306.4	39694.6	28380.7	32364.2	28405.8	28405	28405.6	35636.4	28381.2
	716.2	40606.7	39660.2	28340.9	32471.7	28365	28367.6	28364.5	35454.7	28341.5
	716.15	40478.5	39632	28300.1	32583.3	28323.2	28329.3	28322.3	35273.7	28300.6
	716.1	39624.2	39611.6	28259.5	32700.8	28281.7	28291.5	28280.5	35094.6	28260
	716.05	39629.8	39601.5	28221.6	32826.3	28242.9	28256.6	28241.5	34920.1	28222
	716	40373.9	39599.2	28183.5	32957.3	28203.9	28221.9	28202.3	34747.4	28183.9
	715.95	41008.6	39602.6	28142.9	33091.8	28162.5	28184.9	28160.7	34574	28143.3
	715.9	39885.6	39612.3	28100.1	33230.2	28118.8	28146	28116.9	34400.3	28100.5
	715.85	39915.7	39634.2	28060.8	33378.6	28078.8	28111	28076.7	34232	28061.2
	715.8	40757.3	39664.8	28021.3	33533	28038.5	28076.1	28036.2	34065.6	28021.6
	715.75	41196.3	39701.7	27978.9	33691.3	27995.4	28038.7	27993	33898.3	27979.2
	715.7	41511.1	39746.4	27934.9	33855	27950.8	28000.2	27948.3	33731.4	27935.3
	715.65	40928.6	39799.7	27889.8	34024.7	27905	27961	27902.4	33565.4	27890.1
	715.6	41247.4	39864.8	27846.4	34203.7	27861	27924.1	27858.3	33403	27846.8
	715.55	40742.8	39938.7	27801.9	34388.8	27815.8	27886.5	27813.1	33241.6	27802.2
	715.5	41013.7	40024.7	27758.8	34583.3	27772.2	27851	27769.4	33083.7	27759.1
	715.45	41447.5	40120.3	27714.8	34784.8	27727.5	27815.1	27724.8	32926.8	27715
	715.4	41340.9	40225.3	27669.1	34992.9	27681.4	27778.3	27678.6	32770.4	27669.4
	715.35	42304.3	40342	27623.7	35210	27635.4	27742.5	27632.6	32616	27624
	715.3	42632.4	40466.7	27575	35432.3	27586.2	27704.1	27583.4	32460.4	27575.2
	715.25	42484.2	40601.9	27525.1	35662.2	27535.8	27665.3	27533	32305.6	27525.3
	715.2	42210.5	40749.5	27475.5	35901.6	27485.7	27627.8	27482.9	32153.1	27475.7
	715.15	42049.2	40910.1	27426.6	36151.1	27436.4	27591.9	27433.6	32003.2	27426.8
	715.1	42483.4	41083.9	27378	36410.8	27387.5	27557.4	27384.7	31855.5	27378.3
	715.05	41943	41268.7	27328	36678.4	27337	27522.5	27334.2	31708.3	27328.2
	715	43420	41468.1	27279.5	36957.6	27288.1	27490.3	27285.3	31564.5	27279.7
	714.95	44041.4	41675.8	27226	37241.9	27234.3	27454.4	27231.5	31417.6	27226.2
	714.9	43808.3	41894.9	27170.4	37534.3	27178.3	27417.7	27175.6	31270.4	27170.5
	714.85	43633.5	42128.7	27115.3	37838.2	27122.9	27383	27120.2	31125.4	27115.5
	714.8	43671.3	42376.4	27060.6	38152.6	27067.8	27350.3	27065.2	30982.8	27060.8
	714.75	44290.9	42637.9	27005.7	38477.4	27012.5	27318.9	27010	30841.6	27005.8
	714.7	43519.2	42911.6	26948.5	38810.8	26955.1	27287.1	26952.5	30699.9	26948.6
	714.65	43452.1	43202	26893.6	39157.2	26899.9	27259.5	26897.4	30562.3	26893.8
	714.6	44382.9	43507.4	26838.8	39515	26844.8	27234	26842.4	30426.3	26839
	714.55	44309	43823.7	26780.8	39879.9	26786.6	27207.4	26784.2	30288.8	26780.9
	714.5	46131.6	44154.8	26722.8	40255.4	26728.4	27183.2	26726	30153.1	26723
	714.45	45595.7	44494.4	26658.8	40635.5	26664	27155.3	26661.8	30012.8	26658.9
	714.4	45576.8	44850.2	26596.2	41027.4	26601.3	27131.6	26599	29875.7	26596.3
	714.35	46292.5	45220.8	26533.6	41429.9	26538.4	27110.6	26536.2	29739.9	26533.7
	714.3	46176.4	45602.7	26468.3	41839.1	26472.9	27090.1	26470.8	29603.1	26468.5
	714.25	46542.1	45998.9	26403.3	42257.8	26407.7	27072.8	26405.6	29468.1	26403.4
	714.2	47252	46407.5	26336.9	42684.1	26341	27057.6	26339	29333.1	26337
	714.15	47588.3	46827.1	26267.9	43116.2	26271.9	27043.5	26269.9	29197	26268
	714.1	48286.7	47258.9	26197.6	43555.3	26201.4	27032	26199.5	29061	26197.7
	714.05	47952.4	47700.1	26124.8	43998.2	26128.5	27022.1	26126.6	28923.9	26124.9
	714	48977	48153.9	26052.9	44448.1	26056.4	27017.4	26054.6	28789	26053
	713.95	48809.1	48615.3	25977.4	44899.4	25980.7	27013.8	25979	28652	25977.5
	713.9	49738.2	49087.3	25902.2	45355	25905.4	27015.5	25903.7	28516.5	25902.3
	713.85	49220.7	49566	25823.8	45810.7	25826.8	27019.4	25825.1	28379	25823.8
	713.8	49031.2	50053.8	25746.7	46268.6	25749.6	27030.2	25748	28244.3	25746.8
	713.75	49330.2	50549	25670	46726.7	25672.8	27047.3	25671.2	28111.1	25670.1
	713.7	49657.9	51048.9	25592.2	47181.8	25594.8	27069.7	25593.3	27978	25592.2
	713.65	50415.5	51552.1	25513	47632.2	25515.5	27097.5	25514	27844.7	25513
	713.6	52010.4	52056.3	25431	48075.1	25433.4	27130	25432	27709.8	25431.1
	713.55	51458.8	52555.9	25343.7	48504.7	25345.9	27164.6	25344.6	27570.7	25343.7
	713.5	51973.2	53057	25257.8	48926.3	25260	27208.9	25258.7	27434.2	25257.8
	713.45	52424.2	53554.3	25170	49334.4	25172	27260	25170.8	27296.9	25170
	713.4	53454.7	54046.4	25080.4	49727	25082.4	27318.6	25081.2	27158.9	25080.5
	713.35	52349.2	54530.3	24987.2	50100.2	24989.1	27383.6	24987.9	27018.2	24987.2
	713.3	53804.2	55009.7	24897.3	50457.6	24899.1	27462.3	24898	26882	24897.3
	713.25	54555.8	55475.4	24802.4	50789	24804	27547.1	24803	26741.7	24802.4
	713.2	53790.8	55927.9	24704.7	51094.4	24706.3	27641	24705.2	26599.6	24704.7
	713.15	54071.1	56370.4	24609.2	51376.2	24610.7	27749.7	24609.7	26460.7	24609.2
	713.1	55035.5	56798.7	24512.4	51629.1	24513.9	27870.9	24512.9	26321.5	24512.4
	713.05	55412.6	57208	24412.2	51848	24413.6	28002.7	24412.7	26179.8	24412.2
	713	54741.4	57599.6	24310.5	52033.1	24311.8	28148.2	24310.9	26037.5	24310.5
	712.95	56083.1	57975.8	24210.6	52185.8	24211.8	28311.6	24211	25897.9	24210.6
	712.9	56814.5	58329.5	24106	52297.9	24107.2	28487.5	24106.4	25754.5	24106
	712.85	57389.7	58662.7	23998.7	52370.1	23999.9	28679.4	23999.1	25609.2	23998.8
	712.8	57444.7	58974.6	23889.2	52401	23890.3	28888	23889.5	25462.5	23889.2
	712.75	56878.6	59267.6	23779.2	52391.7	23780.2	29116.7	23779.5	25316.2	23779.2
	712.7	57894.7	59544.2	23670.6	52343.3	23671.6	29368.8	23670.9	25172.1	23670.6
	712.65	58819	59800.3	23558.4	52250.4	23559.3	29640.4	23558.7	25025.1	23558.4
	712.6	59452.4	60037.8	23442.8	52113	23443.7	29933.7	23443.1	24875.5	23442.8
	712.55	60591	60258.2	23324.8	51932.2	23325.6	30250.2	23325	24724.3	23324.8
	712.5	59786.8	60462.5	23202.7	51706.9	23203.5	30590.2	23202.9	24569.7	23202.7
	712.45	60629.8	60659.2	23082.8	51444.1	23083.6	30961.7	23083	24418.1	23082.8
	712.4	61709.1	60845.7	22959.8	51139.5	22960.5	31360.8	22960	24264	22959.8
	712.35	61302.5	61024.5	22832.9	50793.4	22833.6	31789.2	22833	24106.7	22832.9
	712.3	61607.7	61202.9	22706.8	50412.6	22707.5	32252.2	22707	23950.9	22706.9
	712.25	61736.5	61382.5	22579.4	49996.3	22580.1	32749.8	22579.6	23794.5	22579.5
	712.2	62028.4	61567.4	22451.2	49547	22451.8	33284.2	22451.3	23637.8	22451.2
	712.15	63637	61761	22321.6	49066.3	22322.2	33856.6	22321.7	23480.5	22321.6
	712.1	63673.4	61963.1	22186.3	48551.7	22186.9	34465.4	22186.4	23318	22186.3
	712.05	63857.9	62181.9	22050.5	48011.3	22051	35115.3	22050.6	23155.7	22050.5
	712	65177.7	62420.9	21913.7	47446.7	21914.1	35808	21913.8	22992.9	21913.7
	711.95	65049.1	62679.9	21772	46856.6	21772.5	36540.9	21772.2	22825.9	21772.1
	711.9	65225.9	62966.8	21630.4	46248	21630.8	37319.6	21630.5	22659.5	21630.4
	711.85	65888	63283.9	21487.8	45621.7	21488.2	38144.7	21487.8	22492.5	21487.8
	711.8	66071.1	63630.8	21342.5	44979.7	21342.8	39012	21342.5	22323.6	21342.5
	711.75	67150.8	64011	21196.1	44325.2	21196.5	39923.6	21196.2	22154	21196.1
	711.7	65867.3	64422.2	21045.8	43657.4	21046.1	40874.9	21045.8	21981	21045.8
	711.65	66726.2	64871.8	20899.1	42986.1	20899.5	41871.3	20899.2	21812.2	20899.1
	711.6	67662.1	65351.9	20749.2	42305.7	20749.5	42903.6	20749.2	21640.6	20749.2
	711.55	68106.3	65857.9	20595.8	41619.1	20596	43964	20595.8	21466	20595.8
	711.5	68479	66387.6	20440.4	40928.9	20440.6	45049.2	20440.4	21290	20440.4
	711.45	68277.8	66935.1	20283.2	40236.9	20283.5	46151.7	20283.3	21112.6	20283.3
	711.4	67318.5	67494.1	20126.3	39546.6	20126.5	47263.9	20126.3	20935.9	20126.3
	711.35	68133.3	68058.1	19971.9	38861	19972.2	48378.5	19972	20762.2	19971.9
	711.3	68905.7	68607.9	19814.4	38176.9	19814.6	49473.7	19814.5	20585.8	19814.4
	711.25	69523	69130.8	19653.9	37495	19654.1	50536.5	19653.9	20406.8	19653.9
	711.2	68489.9	69612	19490.8	36816.7	19491	51551.1	19490.9	20225.7	19490.8
	711.15	68426.9	70040.3	19330.6	36148.1	19330.8	52505.4	19330.6	20047.8	19330.6
	711.1	68510.1	70395.7	19170.1	35486.4	19170.2	53379.2	19170.1	19870	19170.1
	711.05	69307.7	70658.7	19008.7	34832.9	19008.9	54151.2	19008.7	19691.8	19008.7
	711	68981.1	70810.1	18844.3	34185.2	18844.4	54802.3	18844.3	19510.9	18844.3
	710.95	67939.5	70837.4	18680.3	33547.5	18680.5	55319.5	18680.4	19330.9	18680.3
	710.9	67408.5	70728.4	18519.3	32922.4	18519.4	55690.2	18519.3	19154.1	18519.3
	710.85	67772.1	70469.6	18359.4	32308.1	18359.5	55901.2	18359.4	18978.9	18359.4
	710.8	67187.2	70049.9	18197.8	31703.1	18198	55940	18197.8	18802.3	18197.8
	710.75	67483.9	69467.8	18037.6	31110	18037.7	55805.5	18037.6	18627.4	18037.6
	710.7	66928	68719.9	17875.9	30526.1	17876	55494.1	17876	18451.4	17875.9
	710.65	66025.5	67812.6	17715.5	29954.3	17715.6	55012.2	17715.5	18277	17715.5
	710.6	65945.1	66753.4	17557.5	29395.2	17557.7	54367.9	17557.6	18105.3	17557.5
	710.55	65398.4	65553	17399.3	28847.1	17399.4	53570.7	17399.3	17933.7	17399.3
	710.5	63230.8	64225.9	17242.3	28311	17242.4	52635.8	17242.3	17763.6	17242.3
	710.45	63028.5	62793.4	17091.9	27792.2	17092	51584.5	17091.9	17600.4	17091.9
	710.4	61138.3	61266.9	16941.6	27284	16941.7	50428.4	16941.6	17437.6	16941.6
	710.35	59821	59668.2	16797	26791.5	16797	49189.8	16797	17280.8	16797
	710.3	59192.1	58017.3	16656.2	26313.6	16656.2	47887.9	16656.2	17128.1	16656.2
	710.25	57882.2	56327.8	16516.9	25847.3	16517	46537	16516.9	16977.2	16516.9
	710.2	55537.9	54618.2	16381.5	25394.8	16381.6	45155.8	16381.5	16830.4	16381.5
	710.15	54945.7	52906.9	16253.3	24959.3	16253.3	43763	16253.3	16691.1	16253.3
	710.1	53450.2	51199.7	16126.5	24534.4	16126.6	42364.8	16126.5	16553.5	16126.5
	710.05	52826.4	49515	16004.2	24123.7	16004.3	40979.1	16004.2	16420.6	16004.2
	710	51681.4	47857.6	15883.6	23723.7	15883.6	39611.4	15883.6	16289.6	15883.6
	709.95	50091	46237.4	15766.3	23336	15766.3	38271.7	15766.3	16162.2	15766.3
	709.9	48203.8	44662.3	15653.7	22961.7	15653.8	36968.2	15653.7	16039.8	15653.7
	709.85	47089.6	43136.4	15546.9	22601.4	15547	35705.5	15546.9	15923.3	15546.9
	709.8	44262.1	41664.4	15443.4	22252.9	15443.5	34487.9	15443.4	15810.4	15443.4
	709.75	43158.9	40252.7	15348.8	21921.2	15348.8	33322.4	15348.8	15706.6	15348.8
	709.7	41988.4	38897.2	15257.4	21600.6	15257.5	32205.1	15257.4	15606.2	15257.4
	709.65	39150.5	37598.8	15169.5	21291.1	15169.6	31137.2	15169.5	15509.6	15169.5
	709.6	37738.4	36361.8	15090.6	20997.6	15090.6	30123.3	15090.6	15422.1	15090.6
	709.55	36428	35183.8	15016	20715.8	15016	29160.9	15016	15339.1	15016
	709.5	34789.2	34062.1	14945.4	20444.9	14945.5	28247.7	14945.4	15260.4	14945.4
	709.45	33712.8	32996.7	14880	20185.9	14880	27383.8	14880	15186.9	14880
	709.4	32026.2	31984.3	14817.8	19936.6	14817.8	26566.2	14817.8	15116.9	14817.8
	709.35	30605.6	31024	14760.8	19698.7	14760.9	25794.5	14760.8	15052.4	14760.8
	709.3	29190.3	30115.4	14708.3	19471.5	14708.4	25068	14708.3	14992.5	14708.3
	709.25	27289.6	29255.5	14660.3	19254.6	14660.3	24384.2	14660.3	14937.2	14660.3
	709.2	26700.7	28444	14618.2	19049.5	14618.3	23742.9	14618.2	14888.1	14618.2
	709.15	25253.2	27674.8	14578	18851.8	14578	23138.1	14578	14840.9	14578
	709.1	24071.8	26947.9	14542.3	18663.7	14542.3	22570.3	14542.3	14798.5	14542.3
	709.05	23674.7	26262.2	14510.3	18484.8	14510.3	22038.2	14510.3	14759.9	14510.3
	709	22292.4	25612.6	14479.5	18312	14479.5	21536.9	14479.5	14722.7	14479.5
	708.95	22037.6	25000.4	14453.1	18148.5	14453.2	21068.1	14453.1	14690	14453.1
	708.9	21040.3	24420.3	14427.5	17990.5	14427.5	20626.5	14427.5	14658.3	14427.5
	708.85	20404.6	23872.5	14405	17839.9	14405	20212.7	14405	14629.8	14405
	708.8	19881	23355.4	14384.5	17695.9	14384.5	19825	14384.5	14603.5	14384.5
	708.75	19005.9	22866.6	14365.6	17557.8	14365.7	19461.1	14365.6	14579	14365.6
	708.7	18466.5	22405.8	14349.6	17426.6	14349.6	19121	14349.6	14557.3	14349.6
	708.65	17934.7	21970.5	14335.2	17301	14335.2	18802.3	14335.2	14537.5	14335.2
	708.6	17696.4	21559	14322.5	17180.9	14322.5	18503.5	14322.5	14519.5	14322.5
	708.55	17752.2	21170	14310.5	17065.3	14310.5	18223.3	14310.5	14502.4	14310.5
	708.5	17801.1	20800.9	14298.4	16953	14298.4	17959.4	14298.4	14485.2	14298.4
	708.45	17593.9	20450.7	14286	16844.1	14286	17710.7	14286	14467.9	14286
	708.4	17048.6	20119.2	14274.2	16739.1	14274.2	17477.1	14274.2	14451.4	14274.2
	708.35	16965.4	19806	14264.2	16638.9	14264.2	17258.8	14264.2	14436.7	14264.2
	708.3	16751.9	19509.6	14254.4	16542.3	14254.4	17053.8	14254.4	14422.4	14254.4
	708.25	16579	19229.1	14245.3	16449.3	14245.3	16861.5	14245.3	14408.8	14245.3
	708.2	16366.6	18963.5	14236.7	16359.8	14236.7	16681.2	14236.7	14395.9	14236.7
	708.15	15860.4	18712.1	14228.8	16273.7	14228.8	16512.2	14228.8	14383.8	14228.8
	708.1	16166.1	18475	14222.5	16191.9	14222.5	16354.8	14222.5	14373.3	14222.5
	708.05	15814	18249.4	14215.2	16111.9	14215.2	16205.9	14215.2	14362	14215.2
	708	15687.7	18036.4	14209	16035.5	14209	16067	14209	14351.9	14209
	707.95	15630.9	17834.7	14203.2	15961.9	14203.2	15936.9	14203.2	14342.2	14203.2
	707.9	15262.3	17643.5	14197.5	15890.9	14197.5	15814.8	14197.5	14332.9	14197.5
	707.85	15645.6	17463	14193.1	15823.3	14193.1	15701.1	14193.1	14324.8	14193.1
	707.8	15181.9	17290.7	14187.4	15756.7	14187.4	15593.2	14187.4	14315.5	14187.4
	707.75	15305.1	17128.7	14183.1	15693.8	14183.1	15493.3	14183.1	14307.8	14183.1
	707.7	15387.7	16974.5	14178.5	15632.5	14178.5	15399.1	14178.5	14299.8	14178.5
	707.65	15241.7	16827.8	14173.5	15572.9	14173.6	15310.4	14173.5	14291.6	14173.5
	707.6	15290.5	16688.9	14169.1	15515.7	14169.1	15227.4	14169.1	14283.9	14169.1
	707.55	14938.9	16556.9	14164.4	15460.2	14164.4	15149.5	14164.4	14276.2	14164.4
	707.5	15041.7	16432.8	14160.9	15407.6	14160.9	15077.4	14160.9	14269.6	14160.9
	707.45	15347.5	16314.6	14157.1	15356.5	14157.1	15009.4	14157.1	14262.8	14157.1
	707.4	15288.9	16201.3	14152.2	15306	14152.2	14944.6	14152.2	14255	14152.2
	707.35	14789.2	16093.7	14147.5	15257.3	14147.5	14883.9	14147.5	14247.5	14147.5
	707.3	14962.2	15993.2	14144.4	15211.9	14144.4	14828.5	14144.4	14241.7	14144.4
	707.25	15011.4	15897.2	14140.8	15167.3	14140.8	14776.1	14140.8	14235.4	14140.8
	707.2	14953.7	15805.9	14136.9	15124.1	14136.9	14726.7	14136.9	14228.9	14136.9
	707.15	14509	15719.2	14133.3	15082.4	14133.3	14680.5	14133.3	14222.7	14133.3
	707.1	14774.6	15638.1	14131	15043.6	14131	14638.6	14131	14218	14131
	707.05	15058.9	15560.4	14128	15005.2	14128	14598.6	14128	14212.5	14128
	707	14243.6	15485.5	14123.9	14967.1	14123.9	14560.1	14123.9	14206.1	14123.9
	706.95	14968	15417	14122.5	14933	14122.5	14526.6	14122.5	14202.5	14122.5
	706.9	14847.5	15349.5	14118.8	14897.6	14118.8	14493	14118.8	14196.5	14118.8
	706.85	14865.3	15285.6	14115.4	14863.8	14115.4	14461.8	14115.4	14191	14115.4
	706.8	14479.2	15224.9	14112	14831	14112	14432.4	14112	14185.4	14112
	706.75	14352.1	15168.3	14109.8	14800.6	14109.8	14406.1	14109.8	14181.1	14109.8
	706.7	14813.2	15114.9	14108	14771.6	14108	14382	14108	14177.4	14108
	706.65	14992.7	15062.6	14104.7	14742.1	14104.7	14357.9	14104.7	14172.1	14104.7
	706.6	14678.1	15012.2	14100.8	14712.9	14100.8	14334.6	14100.8	14166.3	14100.8
	706.55	14766.2	14965.2	14098	14685.7	14098	14313.8	14098	14161.6	14098
	706.5	14401.4	14920.1	14094.8	14659.2	14094.8	14293.9	14094.8	14156.6	14094.8
	706.45	14306.7	14878.4	14092.8	14634.6	14092.8	14276.5	14092.8	14152.9	14092.8
	706.4	14368.2	14838.9	14091.1	14611.2	14091.1	14260.4	14091.1	14149.5	14091.1
	706.35	14186.9	14801.1	14089.2	14588.4	14089.2	14245.2	14089.2	14145.9	14089.2
	706.3	14307.1	14765.7	14087.9	14567	14087.9	14231.6	14087.9	14143	14087.9
	706.25	14547.8	14731.7	14086.2	14545.9	14086.2	14218.4	14086.2	14139.7	14086.2
	706.2	14553.9	14698.5	14083.7	14524.8	14083.7	14205.4	14083.7	14135.6	14083.7
	706.15	14084.5	14666.8	14081.1	14504.3	14081.1	14193.1	14081.1	14131.6	14081.1
	706.1	14845.7	14638	14080.1	14486.1	14080.1	14183	14080.1	14129.1	14080.1
	706.05	14393.7	14608.1	14076.6	14466	14076.6	14171.1	14076.6	14124.2	14076.6
	706	14585.9	14581	14074.6	14448	14074.6	14161.4	14074.6	14120.8	14074.6
	705.95	14201.1	14554.5	14072	14430	14072	14151.6	14072	14116.8	14072
	705.9	14234.9	14530.5	14070.5	14413.8	14070.5	14143.6	14070.5	14114.1	14070.5
	705.85	14304.9	14507.4	14069	14398.1	14069	14136	14069	14111.3	14069
	705.8	14352.6	14485.1	14067.2	14382.7	14067.2	14128.6	14067.2	14108.3	14067.2
	705.75	14144.1	14463.7	14065.3	14367.6	14065.3	14121.5	14065.3	14105.2	14065.3
	705.7	13734	14444	14064	14353.7	14064	14115.5	14064	14102.8	14064
	705.65	13894.8	14426.4	14064.1	14341.7	14064.1	14111.2	14064.1	14101.7	14064.1
	705.6	14035.6	14409.1	14063.7	14329.6	14063.7	14106.8	14063.7	14100.1	14063.7
	705.55	14084.9	14392.3	14062.8	14317.5	14062.8	14102.1	14062.8	14098.2	14062.8
	705.5	13925.5	14376	14061.7	14305.6	14061.7	14097.7	14061.7	14096	14061.7
	705.45	13864.4	14361	14061.1	14294.8	14061.1	14094	14061.1	14094.5	14061.1
	705.4	13671.5	14346.8	14060.8	14284.5	14060.8	14090.8	14060.8	14093.1	14060.8
	705.35	14142	14333.9	14061	14275.2	14061	14088.4	14061	14092.4	14061
	705.3	14009.8	14320.2	14059.8	14264.8	14059.8	14084.7	14059.8	14090.2	14059.8
	705.25	14125.5	14307.4	14058.9	14255.1	14058.9	14081.6	14058.9	14088.5	14058.9
	705.2	13947.4	14294.9	14057.7	14245.5	14057.7	14078.4	14057.7	14086.4	14057.7
	705.15	13968.6	14283.4	14057.1	14236.8	14057.1	14075.9	14057.1	14084.9	14057.1
	705.1	14173.6	14272.4	14056.4	14228.2	14056.4	14073.5	14056.4	14083.3	14056.4
	705.05	14075.4	14261.1	14055	14219.4	14055	14070.5	14055	14081.1	14055
	705	14108.7	14250.7	14053.9	14211.2	14053.9	14068.1	14053.9	14079.3	14053.9
	704.95	14306	14240.6	14052.7	14203.1	14052.7	14065.6	14052.7	14077.4	14052.7
	704.9	14173.5	14230.2	14050.9	14194.7	14050.9	14062.6	14050.9	14074.8	14050.9
	704.85	13684.2	14220.7	14049.5	14187	14049.5	14060.1	14049.5	14072.7	14049.5
	704.8	14096.3	14213.1	14049.7	14181.1	14049.7	14059.3	14049.7	14072.1	14049.7
	704.75	14457.5	14204.6	14048.5	14174.1	14048.5	14057.2	14048.5	14070.3	14048.5
	704.7	14230.1	14195.2	14046.2	14166.2	14046.2	14054.1	14046.2	14067.3	14046.2
	704.65	14176.8	14186.9	14044.6	14159.3	14044.6	14051.8	14044.6	14065.1	14044.6
	704.6	14026.4	14179	14043.2	14152.8	14043.2	14049.6	14043.2	14063	14043.2
	704.55	14082.6	14171.9	14042.2	14146.9	14042.2	14048.1	14042.2	14061.5	14042.2
	704.5	14368.3	14165	14041.1	14141.1	14041.1	14046.4	14041.1	14059.7	14041.1
	704.45	14267.6	14157.3	14039	14134.5	14039	14043.8	14039	14057.1	14039
	704.4	14346.9	14150.2	14037.3	14128.4	14037.3	14041.6	14037.3	14054.8	14037.3
	704.35	14730.4	14143.1	14035.3	14122.3	14035.3	14039.2	14035.3	14052.3	14035.3
	704.3	14268.5	14135	14032	14115.1	14032	14035.5	14032	14048.5	14032
	704.25	13742.2	14128.6	14030.3	14109.5	14030.3	14033.4	14030.3	14046.2	14030.3
	704.2	14178	14124.1	14030.2	14105.8	14030.2	14033	14030.2	14045.6	14030.2
	704.15	14524	14118.4	14028.7	14100.9	14028.7	14031.3	14028.7	14043.7	14028.7
	704.1	14254.5	14111.7	14026.1	14094.9	14026.1	14028.4	14026.1	14040.6	14026.1
	704.05	13497.6	14106.1	14024.4	14090	14024.4	14026.4	14024.4	14038.4	14024.4
	704	13537.9	14103.1	14025.1	14087.7	14025.1	14026.9	14025.1	14038.7	14025.1
	703.95	14284.4	14100.2	14025.7	14085.4	14025.7	14027.3	14025.7	14038.8	14025.7
	703.9	13825.3	14095	14023.8	14080.7	14023.8	14025.3	14023.8	14036.6	14023.8
	703.85	14159.3	14091.4	14023.5	14077.7	14023.5	14024.8	14023.5	14035.8	14023.5
	703.8	13801.3	14086.9	14022	14073.7	14022	14023.2	14022	14034	14022
	703.75	14314.9	14083.6	14021.8	14071	14021.8	14022.8	14021.8	14033.3	14021.8
	703.7	14207.2	14078.9	14019.8	14066.7	14019.8	14020.8	14019.8	14031	14019.8
	703.65	14237	14074.6	14018.2	14062.9	14018.2	14019	14018.2	14029	14018.2
	703.6	14258.9	14070.3	14016.5	14059	14016.5	14017.2	14016.5	14027	14016.5
	703.55	13825.9	14066.1	14014.7	14055.2	14014.7	14015.4	14014.7	14024.9	14014.7
	703.5	13723.5	14063.3	14014.3	14052.9	14014.3	14014.9	14014.3	14024.1	14014.3
	703.45	13606.7	14061	14014.3	14051	14014.3	14014.8	14014.3	14023.8	14014.3
	703.4	14189.7	14059.2	14014.6	14049.5	14014.6	14015.1	14014.6	14023.8	14014.6
	703.35	13535.4	14055.6	14013	14046.3	14013	14013.5	14013	14021.9	14013
	703.3	13552	14054.2	14013.6	14045.2	14013.6	14014	14013.6	14022.2	14013.6
	703.25	13490	14052.9	14014.1	14044.2	14014.1	14014.4	14014.1	14022.4	14014.1
	703.2	13729.6	14051.8	14014.8	14043.4	14014.8	14015.1	14014.8	14022.9	14014.8
	703.15	13838.1	14050	14014.7	14041.9	14014.7	14015	14014.7	14022.5	14014.7
	703.1	13727.9	14048	14014.3	14040.2	14014.3	14014.5	14014.3	14021.8	14014.3
	703.05	13940.8	14046.4	14014.2	14038.8	14014.2	14014.4	14014.2	14021.5	14014.2
	703	14059.9	14044.1	14013.4	14036.9	14013.4	14013.6	14013.4	14020.5	14013.4
	702.95	13899.4	14041.5	14012.3	14034.5	14012.3	14012.5	14012.3	14019.1	14012.3
	702.9	13712.5	14039.6	14011.6	14032.8	14011.6	14011.8	14011.6	14018.3	14011.6
	702.85	14290.9	14038.2	14011.6	14031.7	14011.6	14011.8	14011.6	14018	14011.6
	702.8	13865.2	14035.1	14009.7	14028.8	14009.7	14009.8	14009.7	14015.9	14009.7
	702.75	14307.9	14033.4	14009.2	14027.3	14009.2	14009.3	14009.2	14015.2	14009.2
	702.7	14142.1	14030.3	14007.2	14024.4	14007.2	14007.3	14007.2	14013	14007.2
	702.65	14378.5	14027.8	14005.8	14022.1	14005.8	14005.9	14005.8	14011.4	14005.8
	702.6	14097.6	14024.6	14003.6	14019.1	14003.6	14003.6	14003.6	14009	14003.6
	702.55	14063.8	14022.3	14002.3	14017	14002.3	14002.3	14002.3	14007.5	14002.3
	702.5	13961	14020.1	14001.1	14015	14001.1	14001.1	14001.1	14006.1	14001.1
	702.45	14222.1	14018.4	14000.2	14013.5	14000.2	14000.2	14000.2	14005.1	14000.2
	702.4	13792.3	14015.8	13998.5	14011	13998.5	13998.5	13998.5	14003.2	13998.5
	702.35	13848.1	14014.7	13998.1	14010.1	13998.1	13998.2	13998.1	14002.7	13998.1
	702.3	13715.3	14013.4	13997.6	14008.9	13997.6	13997.7	13997.6	14002	13997.6
	702.25	13616.3	14012.6	13997.5	14008.3	13997.5	13997.6	13997.5	14001.8	13997.5
	702.2	14260.7	14012.1	13997.8	14008	13997.8	13997.8	13997.8	14001.9	13997.8
	702.15	13946.4	14009.6	13995.9	14005.6	13995.9	13996	13995.9	13999.9	13995.9
	702.1	13518.6	14008.1	13995.1	14004.2	13995.1	13995.1	13995.1	13998.9	13995.1
	702.05	13567.7	14008	13995.6	14004.3	13995.6	13995.7	13995.6	13999.4	13995.6
	702	13731.1	14007.8	13996	14004.2	13996	13996	13996	13999.6	13996
	701.95	13452.7	14007.1	13995.9	14003.7	13995.9	13995.9	13995.9	13999.4	13995.9
	701.9	13797.7	14007.4	13996.7	14004	13996.7	13996.7	13996.7	14000	13996.7
	701.85	14278.7	14006.5	13996.3	14003.3	13996.3	13996.3	13996.3	13999.5	13996.3
	701.8	14003.9	14004.1	13994.4	14001	13994.4	13994.4	13994.4	13997.5	13994.4
	701.75	13794.6	14002.6	13993.4	13999.6	13993.4	13993.4	13993.4	13996.4	13993.4
	701.7	14186.8	14001.8	13993	13998.9	13993	13993	13993	13995.9	13993
	701.65	13973.4	13999.8	13991.4	13997	13991.4	13991.4	13991.4	13994.2	13991.4
	701.6	13658.2	13998.4	13990.4	13995.7	13990.4	13990.4	13990.4	13993.1	13990.4
	701.55	13724.3	13998.1	13990.5	13995.5	13990.5	13990.5	13990.5	13993.1	13990.5
	701.5	13672.1	13997.6	13990.4	13995.1	13990.4	13990.4	13990.4	13992.9	13990.4
	701.45	13584.6	13997.3	13990.4	13994.9	13990.4	13990.4	13990.4	13992.9	13990.4
	701.4	13917.8	13997.3	13990.7	13995	13990.7	13990.7	13990.7	13993.1	13990.7
	701.35	13653.4	13996.2	13990	13994	13990	13990	13990	13992.2	13990
	701.3	13518.3	13996	13990.1	13993.8	13990.1	13990.1	13990.1	13992.2	13990.1
	701.25	13928.1	13996.3	13990.6	13994.2	13990.6	13990.6	13990.6	13992.7	13990.6
	701.2	13834.1	13995.2	13989.8	13993.2	13989.8	13989.8	13989.8	13991.8	13989.8
	701.15	13140.3	13994.5	13989.3	13992.5	13989.3	13989.3	13989.3	13991.3	13989.3
	701.1	13510.9	13996	13991.1	13994.1	13991.1	13991.1	13991.1	13993	13991.1
	701.05	13719.5	13996.3	13991.6	13994.5	13991.6	13991.6	13991.6	13993.5	13991.6
	701	14058	13996	13991.5	13994.2	13991.5	13991.5	13991.5	13993.3	13991.5
	700.95	13541.3	13994.5	13990.3	13992.8	13990.3	13990.3	13990.3	13992	13990.3
	700.9	13758.3	13994.8	13990.8	13993.1	13990.8	13990.8	13990.8	13992.4	13990.8
	700.85	13962.5	13994.3	13990.5	13992.8	13990.5	13990.5	13990.5	13992.1	13990.5
	700.8	13868.6	13993.2	13989.6	13991.7	13989.6	13989.6	13989.6	13991.1	13989.6
	700.75	13547.4	13992.5	13989	13991	13989	13989	13989	13990.5	13989
	700.7	13566.7	13992.7	13989.4	13991.3	13989.4	13989.4	13989.4	13990.8	13989.4
	700.65	13799.7	13993	13989.8	13991.6	13989.8	13989.8	13989.8	13991.2	13989.8
	700.6	13456.3	13992.4	13989.4	13991.1	13989.4	13989.4	13989.4	13990.7	13989.4
	700.55	13596.6	13993	13990.1	13991.7	13990.1	13990.1	13990.1	13991.4	13990.1
	700.5	13700.6	13993.1	13990.4	13991.9	13990.4	13990.4	13990.4	13991.6	13990.4
	700.45	13613.8	13993	13990.4	13991.8	13990.4	13990.4	13990.4	13991.5	13990.4
	700.4	13920	13993	13990.6	13991.9	13990.6	13990.6	13990.6	13991.7	13990.6
	700.35	13893.3	13992.2	13989.8	13991.1	13989.8	13989.8	13989.8	13990.9	13989.8
	700.3	13811.3	13991.4	13989.1	13990.3	13989.1	13989.1	13989.1	13990.2	13989.1
	700.25	13358.8	13990.8	13988.7	13989.8	13988.7	13988.7	13988.7	13989.7	13988.7
	700.2	13908.4	13991.8	13989.8	13990.8	13989.8	13989.8	13989.8	13990.7	13989.8
	700.15	14235.4	13991	13989	13990	13989	13989	13989	13990	13989
	700.1	13762.7	13989.1	13987.2	13988.1	13987.2	13987.2	13987.2	13988.1	13987.2
	700.05	14144.7	13988.7	13987	13987.8	13987	13987	13987	13987.8	13987
	700	13842.6	13987.1	13985.4	13986.2	13985.4	13985.4	13985.4	13986.3	13985.4
	699.95	13984.9	13986.5	13984.9	13985.7	13984.9	13984.9	13984.9	13985.7	13984.9

## Sheet: Figure 3h
	Binding energy (eV)	Raw Intensity	Peak Sum	Background	Cl 2p1/2	Cl 2p3/2
	204	4945.92	4946.51	4944.92	4944.94	4946.49
	203.95	4946.2	4945.68	4943.92	4943.94	4945.66
	203.9	4747.05	4944.87	4942.92	4942.94	4944.85
	203.85	4853.03	4943.96	4941.8	4941.83	4943.93
	203.8	4780.45	4943.13	4940.75	4940.78	4943.1
	203.75	4829.2	4942.29	4939.65	4939.69	4942.25
	203.7	4828.59	4941.49	4938.59	4938.63	4941.45
	203.65	4944.15	4940.73	4937.52	4937.57	4940.68
	203.6	4868.03	4940.06	4936.53	4936.58	4940.01
	203.55	4867.48	4939.38	4935.48	4935.55	4939.32
	203.5	4820.13	4938.73	4934.44	4934.52	4938.66
	203.45	4821.7	4938.1	4933.38	4933.46	4938.02
	203.4	5069.07	4937.5	4932.31	4932.4	4937.41
	203.35	4840.29	4937.1	4931.39	4931.5	4936.99
	203.3	5170.3	4936.61	4930.34	4930.46	4936.48
	203.25	5150.07	4936.36	4929.48	4929.62	4936.22
	203.2	4775.64	4936.17	4928.61	4928.78	4936
	203.15	4576.66	4935.81	4927.52	4927.71	4935.62
	203.1	4714.37	4935.39	4926.31	4926.52	4935.18
	203.05	5121.75	4935.13	4925.18	4925.43	4934.89
	203	5027.42	4935.19	4924.3	4924.58	4934.91
	202.95	4786.83	4935.28	4923.36	4923.68	4934.96
	202.9	4574.52	4935.31	4922.28	4922.64	4934.95
	202.85	4987.18	4935.32	4921.07	4921.48	4934.91
	202.8	4984.52	4935.68	4920.11	4920.58	4935.21
	202.75	4826.12	4936.15	4919.15	4919.69	4935.62
	202.7	4769.16	4936.65	4918.1	4918.7	4936.05
	202.65	4984.12	4937.25	4917.01	4917.69	4936.56
	202.6	4973.03	4938.12	4916.05	4916.82	4937.35
	202.55	4756.13	4939.15	4915.08	4915.96	4938.27
	202.5	5023.98	4940.21	4913.98	4914.98	4939.21
	202.45	4777.8	4941.61	4913.05	4914.18	4940.49
	202.4	4814.75	4943.07	4911.97	4913.24	4941.8
	202.35	5057.19	4944.75	4910.91	4912.34	4943.32
	202.3	4694.9	4946.81	4910	4911.61	4945.2
	202.25	5056.28	4948.9	4908.87	4910.68	4947.09
	202.2	5038.87	4951.48	4907.96	4910	4949.44
	202.15	5002.74	4954.33	4907.04	4909.33	4952.04
	202.1	5115.7	4957.47	4906.09	4908.66	4954.9
	202.05	5067.02	4961.02	4905.22	4908.1	4958.14
	202	5101.89	4964.9	4904.32	4907.54	4961.67
	201.95	5284.17	4969.19	4903.44	4907.05	4965.57
	201.9	4828.15	4974.01	4902.66	4906.7	4969.97
	201.85	4937.56	4979	4901.62	4906.13	4974.49
	201.8	5161.4	4984.56	4900.64	4905.68	4979.52
	201.75	4622.76	4990.78	4899.8	4905.42	4985.16
	201.7	5005.91	4997.24	4898.63	4904.89	4990.98
	201.65	5014.65	5004.55	4897.7	4904.67	4997.57
	201.6	5016.23	5012.52	4896.77	4904.52	5004.76
	201.55	5158.97	5021.2	4895.84	4904.46	5012.57
	201.5	5105.9	5030.73	4895	4904.58	5021.14
	201.45	5085.39	5041.04	4894.12	4904.76	5030.4
	201.4	5035.59	5052.22	4893.24	4905.03	5040.42
	201.35	4984.29	5064.29	4892.32	4905.4	5051.22
	201.3	5169.34	5077.35	4891.38	4905.85	5062.87
	201.25	5119.96	5091.57	4890.54	4906.56	5075.55
	201.2	4951.78	5106.89	4889.68	4907.4	5089.18
	201.15	5091.55	5123.31	4888.72	4908.3	5103.73
	201.1	5050.26	5141.05	4887.84	4909.46	5119.43
	201.05	5236.19	5160.08	4886.94	4910.79	5136.23
	201	5145.65	5180.58	4886.15	4912.45	5154.27
	200.95	5206.67	5202.41	4885.3	4914.29	5173.43
	200.9	4982.33	5225.7	4884.5	4916.42	5193.78
	200.85	4969.06	5250.27	4883.56	4918.69	5215.14
	200.8	5191.02	5276.23	4882.61	4921.25	5237.59
	200.75	5365.61	5303.65	4881.79	4924.27	5261.18
	200.7	5451.36	5332.43	4881.08	4927.74	5285.77
	200.65	5560.32	5362.35	4880.42	4931.66	5311.12
	200.6	5610.9	5393.24	4879.83	4936.06	5337.02
	200.55	5544.42	5424.82	4879.27	4940.94	5363.15
	200.5	5511.36	5456.69	4878.67	4946.27	5389.09
	200.45	5683.3	5488.51	4878.05	4952.12	5414.44
	200.4	5567.84	5519.97	4877.53	4958.65	5438.85
	200.35	5541.14	5550.4	4876.95	4965.74	5461.61
	200.3	5553.38	5579.4	4876.35	4973.5	5482.25
	200.25	5438.35	5606.48	4875.75	4982.01	5500.22
	200.2	5685.51	5631.09	4875.09	4991.26	5514.92
	200.15	5693.5	5653.06	4874.58	5001.53	5526.1
	200.1	5555.84	5671.92	4874.07	5012.75	5533.24
	200.05	5743.06	5687.44	4873.48	5024.92	5535.99
	200	5585.05	5699.77	4873	5038.32	5534.44
	199.95	5574.79	5708.83	4872.43	5052.84	5528.42
	199.9	5555.82	5715	4871.85	5068.65	5518.19
	199.85	5777.6	5718.7	4871.26	5085.87	5504.09
	199.8	5847.82	5720.62	4870.8	5104.76	5486.65
	199.75	5763.47	5721.28	4870.39	5125.35	5466.31
	199.7	5802.28	5721.26	4869.92	5147.67	5443.52
	199.65	5660.26	5721.34	4869.48	5171.93	5418.9
	199.6	5679.01	5722.08	4868.96	5198.15	5392.89
	199.55	5787.18	5724.22	4868.44	5226.59	5366.07
	199.5	5779.34	5728.4	4867.99	5257.43	5338.96
	199.45	5558.72	5735.07	4867.54	5290.74	5311.87
	199.4	5804.51	5744.55	4866.96	5326.52	5284.99
	199.35	5688.68	5757.49	4866.52	5365.14	5258.87
	199.3	5692.31	5773.96	4866.01	5406.49	5233.48
	199.25	5960.83	5794.21	4865.51	5450.68	5209.04
	199.2	5943.78	5818.5	4865.17	5497.84	5185.82
	199.15	6000.72	5846.63	4864.81	5547.73	5163.71
	199.1	5957.88	5878.5	4864.49	5600.19	5142.8
	199.05	5835.19	5913.78	4864.15	5654.91	5123.02
	199	6181.61	5951.97	4863.73	5711.39	5104.32
	198.95	6038.7	5992.74	4863.52	5769.31	5086.96
	198.9	6127.42	6034.98	4863.23	5827.61	5070.6
	198.85	6190.07	6077.81	4862.99	5885.45	5055.35
	198.8	6069.52	6120.03	4862.78	5941.68	5041.13
	198.75	5990.34	6160.15	4862.51	5994.87	5027.8
	198.7	6108.35	6196.71	4862.19	6043.58	5015.31
	198.65	6227.03	6228.25	4861.93	6086.44	5003.74
	198.6	6183.68	6253.28	4861.75	6121.99	4993.04
	198.55	6105.76	6270.33	4861.55	6148.82	4983.05
	198.5	6242.68	6278.27	4861.29	6165.84	4973.72
	198.45	6101.03	6276.47	4861.12	6172.48	4965.11
	198.4	6204.46	6264.44	4860.87	6168.27	4957.03
	198.35	6255.21	6242.45	4860.67	6153.55	4949.57
	198.3	6429.44	6211.03	4860.51	6128.86	4942.68
	198.25	6155.01	6171.19	4860.45	6095.27	4936.37
	198.2	6115.95	6123.89	4860.23	6053.76	4930.35
	198.15	6120	6070.66	4859.98	6005.91	4924.73
	198.1	6030.07	6013.03	4859.74	5953.26	4919.52
	198.05	6075.55	5952.35	4859.44	5897.18	4914.6
	198	6243.96	5890.03	4859.17	5839.14	4910.06
	197.95	5852.81	5827.34	4859	5780.4	4905.93
	197.9	5712.45	5764.93	4858.6	5721.66	4901.86
	197.85	5741.13	5703.78	4858.11	5663.9	4897.98
	197.8	5767.37	5644.56	4857.64	5607.83	4894.37
	197.75	5462.71	5587.77	4857.19	5553.94	4891.01
	197.7	5553.92	5533.5	4856.55	5502.36	4887.68
	197.65	5483.7	5482.18	4855.97	5453.53	4884.61
	197.6	5384.29	5433.83	4855.34	5407.48	4881.69
	197.55	5238.78	5388.4	4854.66	5364.18	4878.88
	197.5	5445.68	5345.86	4853.89	5323.6	4876.15
	197.45	5301.58	5306.32	4853.25	5285.88	4873.69
	197.4	5143.25	5269.47	4852.52	5250.71	4871.28
	197.35	5038.9	5235.17	4851.69	5217.95	4868.91
	197.3	5162.42	5203.29	4850.8	5187.5	4866.59
	197.25	5038.43	5173.84	4849.99	5159.36	4864.46
	197.2	5074.05	5146.5	4849.1	5133.24	4862.36
	197.15	5149.23	5121.23	4848.24	5109.09	4860.38
	197.1	5125.02	5097.93	4847.42	5086.82	4858.53
	197.05	4988.84	5076.37	4846.58	5066.21	4856.75
	197	4914.45	5056.37	4845.67	5047.09	4854.96
	196.95	4874.6	5037.85	4844.71	5029.36	4853.2
	196.9	4996.86	5020.7	4843.73	5012.95	4851.48
	196.85	5158.91	5004.93	4842.82	4997.86	4849.89
	196.8	5229.66	4990.45	4842.01	4984	4848.46
	196.75	5063.13	4977.11	4841.24	4971.23	4847.12
	196.7	4894.29	4964.69	4840.38	4959.33	4845.73
	196.65	5029.63	4953.1	4839.41	4948.23	4844.28
	196.6	5064.5	4942.47	4838.52	4938.03	4842.95
	196.55	4929.62	4932.64	4837.66	4928.61	4841.69
	196.5	4735.76	4923.47	4836.71	4919.81	4840.37
	196.45	4847.93	4914.86	4835.65	4911.54	4838.98
	196.4	4874.69	4906.94	4834.66	4903.93	4837.67
	196.35	4914.85	4899.62	4833.68	4896.88	4836.42
	196.3	5091.63	4892.84	4832.73	4890.36	4835.21
	196.25	5128.04	4886.65	4831.89	4884.41	4834.13
	196.2	4934.42	4880.94	4831.07	4878.91	4833.09
	196.15	4860.28	4875.52	4830.13	4873.68	4831.96
	196.1	5124.17	4870.43	4829.15	4868.78	4830.8
	196.05	4822.72	4865.86	4828.32	4864.36	4829.82
	196	4827.32	4861.42	4827.32	4860.07	4828.67

## Sheet: Figure 3i
	Binding energy (eV)	Raw Intensity	Peak Sum	Background	Absorbed O2	O 1s from FeOCl	O 1s from FeOOH
	536	13449.2	13556.8	13448.2	13448.2	13476.4	13528.6
	535.95	13653	13565.6	13447.2	13447.2	13478.5	13534.3
	535.9	13062.9	13575.1	13445.9	13446	13480.8	13540.2
	535.85	13017.2	13586.4	13445.5	13445.5	13484.2	13547.6
	535.8	13498	13598.6	13445	13445.1	13488.1	13555.5
	535.75	13162.9	13611.3	13444	13444	13491.7	13563.5
	535.7	13005	13625.6	13443.4	13443.5	13496.3	13572.6
	535.65	13320.2	13641.4	13443	13443.1	13501.7	13582.6
	535.6	12710.5	13658.1	13442.1	13442.3	13507.1	13593
	535.55	12425.9	13677.2	13442.2	13442.3	13514.1	13605.1
	535.5	12888.3	13698.1	13442.6	13442.8	13522.2	13618.4
	535.45	12919.4	13720.2	13442.4	13442.6	13530.3	13632
	535.4	13168.6	13744	13442.1	13442.4	13539.2	13646.6
	535.35	12936.9	13769.5	13441.5	13441.8	13548.7	13662
	535.3	12810.1	13797.4	13441.2	13441.6	13559.5	13678.8
	535.25	13060.9	13827.8	13441.1	13441.5	13571.5	13697
	535.2	13105	13860.3	13440.6	13441.1	13584.2	13716.1
	535.15	12724.7	13895.3	13440.1	13440.7	13598.2	13736.6
	535.1	13067	13933.8	13440.1	13440.8	13614	13759.1
	535.05	12936.3	13974.9	13439.6	13440.5	13630.9	13782.7
	535	12758.5	14019.4	13439.3	13440.3	13649.5	13808.2
	534.95	12512.5	14067.6	13439.3	13440.5	13670	13835.7
	534.9	12755.4	14120.1	13439.6	13441	13692.8	13865.4
	534.85	12729.9	14176.3	13439.5	13441.2	13717.3	13896.9
	534.8	12590.8	14237	13439.5	13441.4	13744	13930.6
	534.75	12772.1	14302.5	13439.7	13442	13773.2	13966.7
	534.7	12968.2	14372.8	13439.6	13442.3	13804.7	14005
	534.65	13014.7	14448.2	13439.3	13442.4	13838.7	14045.7
	534.6	13283.9	14529.5	13438.9	13442.5	13875.7	14089.1
	534.55	13706	14616.6	13438.1	13442.3	13915.5	14135.1
	534.5	13479	14709.9	13436.7	13441.6	13958.2	14183.6
	534.45	13624.2	14810.5	13435.7	13441.3	14004.9	14235.7
	534.4	13260.2	14918.8	13434.4	13440.9	14055.4	14291.2
	534.35	13952.2	15035.9	13433.6	13441.2	14110.9	14351
	534.3	14116.7	15160.7	13431.9	13440.7	14170	14413.9
	534.25	14205.6	15294.9	13430	13440.1	14234	14480.7
	534.2	14369.1	15439	13427.9	13439.5	14303.3	14552
	534.15	14560.9	15593.9	13425.6	13439	14378.1	14627.9
	534.1	14134.5	15760.4	13423	13438.5	14459.1	14708.7
	534.05	15006.6	15939.8	13421	13438.8	14547.4	14795.5
	534	15417.3	16131.4	13417.8	13438.2	14641.8	14886.9
	533.95	15797.1	16336.7	13414	13437.4	14743.4	14983.8
	533.9	16108.3	16557	13409.6	13436.5	14852.9	15086.8
	533.85	16829	16793.5	13404.8	13435.6	14971.1	15196.5
	533.8	17010.5	17046.5	13399	13434.3	15098	15312.4
	533.75	17396.5	17318.1	13393	13433.2	15235	15435.9
	533.7	17541.1	17609.4	13386.4	13432.3	15382.7	15567.2
	533.65	18587	17922.1	13379.6	13431.9	15542.2	15707.1
	533.6	19103.8	18257	13371.3	13430.9	15713.5	15855.2
	533.55	19391.8	18615.6	13362.3	13430	15897.8	16012.4
	533.5	20266.9	19000.4	13352.8	13429.8	16096.6	16179.7
	533.45	21126.4	19412.3	13342.1	13429.5	16310.2	16357
	533.4	21500.4	19853.5	13330.2	13429.3	16539.8	16544.9
	533.35	21749.7	20327.1	13317.8	13430	16787.8	16745
	533.3	22310.6	20834.6	13305	13431.9	17055	16957.8
	533.25	22334.7	21378.2	13291.4	13434.8	17342.7	17183.6
	533.2	24032.2	21961.4	13277.8	13439.6	17653.2	17424.1
	533.15	24070.3	22584.4	13261.7	13444.2	17986	17677.5
	533.1	24970.4	23253	13245.6	13451.3	18345.6	17947.3
	533.05	25045.9	23967.4	13228.2	13459.7	18731.8	18232.2
	533	26502.3	24732.4	13210.6	13470.9	19148.2	18534.5
	532.95	27457.9	25549.2	13191	13483.4	19595.1	18852.7
	532.9	27790.2	26421.8	13170	13498.2	20075.5	19188.2
	532.85	28824.7	27355.5	13148.6	13516.6	20593.5	19542.6
	532.8	30008.3	28350.2	13125.6	13537.8	21149.3	19914.3
	532.75	31070.9	29410.2	13101	13562.3	21746.2	20303.7
	532.7	30983.3	30538.9	13074.9	13590.6	22387.2	20710.8
	532.65	33238.5	31741	13048.8	13624.9	23076.8	21136.8
	532.6	34020.2	33017.8	13019.5	13662.7	23816	21578.2
	532.55	34403	34370.9	12989.1	13706.3	24608.1	22034.7
	532.5	35014.4	35804.6	12958.2	13757.3	25457.7	22505.9
	532.45	37844.9	37320.3	12926.3	13815.9	26367.8	22989.2
	532.4	39536.8	38916.2	12890.4	13880	27338.3	23478.7
	532.35	41307.7	40596.4	12852.1	13952.3	28375.1	23973.2
	532.3	41156	42355.8	12811.3	14033.2	29478.1	24467.2
	532.25	45216.3	44197.8	12770.6	14126.7	30653.4	24958.9
	532.2	45434.8	46113.3	12724.2	14228.1	31896.6	25437
	532.15	47696.4	48103.4	12677.4	14344.1	33213.8	25900.3
	532.1	49603.7	50161.9	12627.4	14473.4	34603.5	26339.8
	532.05	51241.6	52276.2	12574.6	14617.6	36060.7	26747.3
	532	53544.3	54439.8	12519.5	14779	37583.7	27116.1
	531.95	56005.3	56639.9	12461.1	14958.5	39165.8	27437.8
	531.9	58103.5	58862.4	12399.1	15157.8	40798.3	27704.6
	531.85	60439.1	61094.6	12334.2	15380.1	42472.3	27910.5
	531.8	62613.9	63312.1	12265.8	15626.5	44168.4	28048.8
	531.75	64984.5	65497.4	12194.4	15900.5	45870.4	28115.3
	531.7	66821.8	67627.5	12119.5	16204.3	47555.7	28106.5
	531.65	68514	69678.6	12041.9	16542	49198.9	28021.6
	531.6	71300.3	71627.6	11961.9	16917.6	50772.9	27860.8
	531.55	73019.3	73441.3	11877.8	17332.2	52240	27624.8
	531.5	74483.7	75097.5	11791.2	17791.9	53569.7	27318.4
	531.45	75165.8	76571.7	11702.5	18301.3	54728.5	26946.9
	531.4	76751.6	77843.2	11612.6	18866.3	55684.7	26517.5
	531.35	78730.6	78894.7	11520.5	19491.7	56408.6	26035.5
	531.3	79411.4	79711.8	11425.4	20180.6	56873.4	25508.5
	531.25	80350.1	80294	11329.2	20941.7	57064.9	24945.8
	531.2	82042.9	80646	11231.6	21781	56973.7	24354.5
	531.15	81267.3	80780.4	11131.5	22704.2	56598.5	23740.8
	531.1	82028.1	80723.4	11032.4	23723	55950.6	23114.5
	531.05	82797.6	80502.9	10932	24840.1	55046	22480.8
	531	82691.9	80156.1	10830.4	26064	53908.2	21844.6
	530.95	81340.1	79725.1	10728.8	27403.3	52567.5	21211.9
	530.9	80936.4	79255.4	10629	28866.7	51058.3	20588.4
	530.85	80610.7	78788.8	10529.6	30461.1	49411.2	19975.6
	530.8	81479.7	78367.6	10430.5	32187.4	47663.8	19377.3
	530.75	80963.7	78026.9	10330	34048.8	45845	18793.2
	530.7	78902.2	77800	10230.1	36047.4	43986.2	18226.7
	530.65	78817	77712.8	10133	38181.8	42115.7	17681.3
	530.6	78490.2	77777.3	10035.9	40443.7	40251.2	17154.2
	530.55	79116.5	77997.5	9939.08	42812.5	38415.9	16647.2
	530.5	78169.9	78364.3	9841.25	45266.8	36621.5	16158.6
	530.45	78733	78859.2	9744.61	47776.4	34881.6	15690.3
	530.4	78205.2	79445.7	9647.05	50296.8	33202.9	15240.1
	530.35	78279.9	80078.4	9550.09	52779	31591	14808.5
	530.3	78633.4	80693.9	9452.89	55152	30052.7	14395
	530.25	77838.7	81221.9	9355.06	57346.2	28587.5	13998.3
	530.2	77913.2	81586.1	9258.2	59285.8	27197.6	13619.1
	530.15	78802.7	81706.3	9161.1	60891.6	25881.2	13255.6
	530.1	78718.5	81507.1	9062.63	62092.2	24634.4	12905.7
	530.05	77903.2	80928.4	8964.13	62827	23459	12570.6
	530	76319.9	79928.2	8866.64	63059.1	22352.2	12250.3
	529.95	77286.2	78487.9	8771.22	62773.2	21312	11945.1
	529.9	76213.6	76609.3	8674.32	61975.4	20331.8	11650.8
	529.85	74117.7	74322.5	8578.78	60700.4	19410.2	11369.4
	529.8	72629.6	71684.5	8486.05	59006.9	18547.6	11102.1
	529.75	70420.5	68757.3	8395.27	56961.8	17738.8	10847.2
	529.7	68590.8	65614.8	8307.45	54642.9	16981.8	10605.1
	529.65	63846.3	62331.2	8222.07	52127.8	16272.9	10374.7
	529.6	62010.2	58977.3	8143.22	49491.5	15612.7	10159.5
	529.55	59005.5	55620.1	8066.82	46802.8	14995.8	9955.15
	529.5	55631.7	52310.5	7994.52	44116.4	14420.5	9762.67
	529.45	52426	49091.7	7926.84	41478.5	13884.8	9582.13
	529.4	49444.8	45995.6	7863.56	38923.8	13386.1	9412.87
	529.35	47013	43041.2	7804.35	36474.3	12921.5	9254.05
	529.3	43359.5	40249.3	7748.47	34152.3	12489.2	9104.77
	529.25	40456	37626	7697.63	31966.7	12088.3	8966.26
	529.2	36366	35173	7650.78	29921.2	11716.2	8837.14
	529.15	32196.1	32890.4	7609.58	28018.2	11372.7	8718.74
	529.1	30021.7	30771.9	7574.17	26253.5	11056	8610.81
	529.05	26422.5	28813.5	7541.75	24623.9	10762.7	8510.44
	529	24645.4	27006.9	7514.32	23123.3	10492.9	8419.29
	528.95	22007.7	25341.3	7489.35	21742.6	10242.9	8334.56
	528.9	19795	23809.3	7468.02	20475.5	10012.6	8257.2
	528.85	18543.3	22399.9	7449.77	19312.9	9800.19	8186.36
	528.8	16649.4	21106.6	7433.24	18248.7	9603.71	8120.61
	528.75	15056.1	19920.2	7419.34	17275.4	9422.87	8060.59
	528.7	14345.3	18832.4	7407.65	16385.7	9256.35	8005.69
	528.65	13358.2	17834.6	7396.94	15571.9	9102.07	7954.51
	528.6	12046	16919	7387.6	14827.5	8959.5	7907.22
	528.55	11324.4	16081.8	7380.08	14149	8828.68	7864.22
	528.5	10310.3	15314.9	7373.56	13529.6	8707.94	7824.49
	528.45	10340.9	14613.2	7368.45	12964.7	8597.06	7788.31
	528.4	9342.78	13970	7363.29	12448.5	8493.99	7754.08
	528.35	9168.31	13381.3	7359.52	11977.8	8399.52	7723.1
	528.3	8790.1	12843	7355.98	11548.6	8312.19	7694.15
	528.25	7943.07	12350.5	7352.98	11157.4	8231.71	7667.4
	528.2	7644.44	11900.9	7351.15	10801.5	8158.28	7643.38
	528.15	7422.49	11489.8	7349.74	10477.4	8090.73	7621.24
	528.1	7317.56	11113.7	7348.64	10181.8	8028.47	7600.76
	528.05	7413.59	10770.4	7347.68	9912.88	7971.15	7581.74
	528	7346.59	10456.5	7346.59	9667.81	7918.05	7563.79
	527.95	50821.4	51391.2	49790.8	50212.7	50172.7	50587.5
	527.9	52048.2	51219.5	49785.1	50178.9	50127.7	50483
	527.85	51231.1	51063.7	49778.4	50145.9	50085.5	50389.1
	527.8	50357.8	50924	49772.3	50115.2	50047.4	50306.1
	527.75	49825.2	50798.8	49766.9	50086.7	50013.1	50232.8
	527.7	50611.5	50686.2	49761.9	50060	49982	50168
	527.65	50772.7	50584.3	49756.2	50034.1	49952.9	50109.8
	527.6	50848.3	50492.2	49750.5	50009.3	49926	50057.9
	527.55	50521.7	50409	49744.7	49985.7	49901.2	50011.5
	527.5	52053.4	50334.2	49739.1	49963.5	49878.5	49970.4
	527.45	50768	50265.5	49732.4	49941.2	49856.5	49932.7
	527.4	50507.7	50204.3	49726.7	49920.9	49837	49899.7
	527.35	50514.3	50149	49721.1	49901.7	49819.1	49870.4
	527.3	50042.2	50099	49715.5	49883.4	49802.4	49844.2
	527.25	50304.9	50054	49710.3	49866.3	49787.3	49820.9
	527.2	50132.2	50013	49704.8	49849.7	49773.1	49799.9
	527.15	50608.8	49975.9	49699.5	49834.1	49759.9	49781
	527.1	50296.2	49941.8	49693.8	49818.7	49747.2	49763.6
	527.05	50790.5	49910.9	49688.4	49804.2	49735.5	49748
	527	49682.6	49882.4	49682.6	49790	49724.1	49733.4

[truncated: 49 more sheets: Figure 4a, Figure 4c, Figure 4e, Figure 4g, Figure 5a, Figure 5b, Figure 5c, Figure 5d, Figure 5e, Sheet1, Figure 6a, Figure 6b, Figure 6c, Figure 6d, Figure 6e, Figure 7b, Figure 7d, Figure 7g, Figure 7h, Figure 8c …]
